# Supplementary material for: Effects of Biological Sex and Age on Cerebrospinal Fluid Markers—A Retrospective Observational Study
Source: Ann Clin Transl Neurol. 2026 Jan 12;13(6):1222–35. doi: 10.1002/acn3.70307 (PMC13251452; doi:10.1002/acn3.70307)
Supplement: Supplementary file 1 — Table S1: Overview of exclusion frequencies for each cerebrospinal (CSF) marker based on predefined exclusion criteria. The different tables list the number and percentage of participants excluded due to values outside predefined criteria. [file ACN3-13-1222-s005.xlsx]

## Sheet: Ergebnisse
Exclusion criteria CSF biomarker study
Frequency Tables for Exclusioncriteria (Table 1.1 - 1.19)
Table 1.1 Inclusion (j/n) (yes/no)
		N	Percent	Valid Percent	Cumulative Percent
Valid	no	2890	0.694211	0.694712	0.694712
	yes	1270	0.305068	0.305288	1
	Total	4160	0.999279	1
Missing	no info	3	0.000720634
Total		4163	1
Table 1.2 Exclusion (j/n) (yes/no)
		N	Percent	Valid Percent	Cumulative Percent
Valid	no	1270	0.305068	0.305288	0.305288
	yes	2890	0.694211	0.694712	1
	Total	4160	0.999279	1
Missing	no info	3	0.000720634
Total		4163	1
Table 1.3 Number of applicable exclusion criteria
		N	Percent	Valid Percent	Cumulative Percent
Valid	0	1270	0.305068	0.305288	0.305288
	1	731	0.175595	0.175721	0.48101
	2	470	0.112899	0.112981	0.59399
	3	409	0.0982465	0.0983173	0.692308
	4	350	0.084074	0.0841346	0.776442
	5	365	0.0876772	0.0877404	0.864183
	6	292	0.0701417	0.0701923	0.934375
	7	164	0.0393947	0.0394231	0.973798
	8	66	0.015854	0.0158654	0.989663
	9	36	0.00864761	0.00865385	0.998317
	10	6	0.00144127	0.00144231	0.99976
	11	1	0.000240211	0.000240385	1
	Total	4160	0.999279	1
Missing	no info	3	0.000720634
Total		4163	1
exclusion criteria
Frequencies
Frequency Table
Table 1.4 exclusion criteria: cell count > 5/µl
		N	Percent	Valid Percent	Cumulative Percent
Valid	≤ 5/µl	3628	0.871487	0.92128	0.92128
	> 5/µl	310	0.0744655	0.0787202	1
	Total	3938	0.945952	1
Missing	no info	225	0.0540476
Total		4163	1
Table 1.5 exclusion criteria : Erythrozyten > 200/µl
		N	Percent	Valid Percent	Cumulative Percent
Valid	≤ 200/µl	1298	0.311794	0.849476	0.849476
	> 200/µl	230	0.0552486	0.150524	1
	Total	1528	0.367043	1
Missing	no info	2635	0.632957
Total		4163	1
Table 1.6 exclusion criteria lactat CSF > 2,1 mmol/l
		N	Percent	Valid Percent	Cumulative Percent
Valid	≤ 2,1 mmol/l	3557	0.854432	0.934331	0.934331
	> 2,1 mmol/l	250	0.0600528	0.0656685	1
	Total	3807	0.914485	1
Missing	no info	356	0.0855153
Total		4163	1
Table 1.7 exclusion criteria: QGlucose CSF/Serum < 0,5 mg/dl
		N	Percent	Valid Percent	Cumulative Percent
Valid	≥ 0,5 mg/dl	3548	0.85227	0.998874	0.998874
	< 0,5 mg/dl	4	0.000960846	0.00112613	1
	Total	3552	0.853231	1
Missing	no info	611	0.146769
Total		4163	1
Table 1.8 exclusion criteria: total protein CSF > 500 mg/l
		N	Percent	Valid Percent	Cumulative Percent
Valid	≤ 500 mg/l	2732	0.656258	0.687815	0.687815
	> 500 mg/l	1240	0.297862	0.312185	1
	Total	3972	0.95412	1
Missing	no info	191	0.0458804
Total		4163	1
Table 1.9 exclusion criteria: albumin CSF > 500/600 mg/l
		N	Percent	Valid Percent	Cumulative Percent
Valid	≤ 500/600 mg/l	3755	0.901994	0.947037	0.947037
	> 500/600 mg/l	210	0.0504444	0.0529634	1
	Total	3965	0.952438	1
Missing	no info	198	0.0475619
Total		4163	1
Table 1.10 exclusion criteria: Qalbumin (CSF/Serum) > (4 + (age / 15))
		N	Percent	Valid Percent	Cumulative Percent
Valid	trifft nicht zu	2448	0.588037	0.653672	0.653672
	trifft zu	1297	0.311554	0.346328	1
	Total	3745	0.899592	1
Missing	no info	418	0.100408
Total		4163	1
Table 1.11 exclusion criteria: IgG CSF > 40 mg/l
		N	Percent	Valid Percent	Cumulative Percent
Valid	≤ 40 mg/l	2340	0.562095	0.590462	0.590462
	> 40 mg/l	1623	0.389863	0.409538	1
	Total	3963	0.951958	1
Missing	keine Angabe	200	0.0480423
Total		4163	1
Table 1.12 excluson criteria: IgA CSF > 6 mg/l
		N	Percent	Valid Percent	Cumulative Percent
Valid	≤ 6 mg/l	2940	0.706221	0.742049	0.742049
	> 6 mg/l	1022	0.245496	0.257951	1
	Total	3962	0.951718	1
Missing	no info	201	0.0482825
Total		4163	1
Table 1.13 exclusion criteria: IgM CSF > 0,8 mg/l
		N	Percent	Valid Percent	Cumulative Percent
Valid	≤ 0,8 mg/l	2605	0.625751	0.657496	0.657496
	> 0,8 mg/l	1357	0.325967	0.342504	1
	Total	3962	0.951718	1
Missing	no info	201	0.0482825
Total		4163	1
Table 1.14 exclusion criteria: measles IgG Antibody Index > 1,5
		N	Percent	Valid Percent	Cumulative Percent
Valid	≤ 1,5	2778	0.667307	0.893248	0.893248
	> 1,5	332	0.0797502	0.106752	1
	Total	3110	0.747057	1
Missing	no info	1053	0.252943
Total		4163	1
Table 1.15 exclusion criteria: rubella IgG antibody Index > 1,5
		N	Percent	Valid Percent	Cumulative Percent
Valid	≤ 1,5	2714	0.651934	0.898378	0.898378
	> 1,5	307	0.0737449	0.101622	1
		3021	0.725679	1
Missing	no info	1142	0.274321
Total		4163	1
Table 1.16 exclusion criteria: varicella IgG antibody Index > 1,5
		N	Percent	Valid Percent	Cumulative Percent
Valid	≤ 1,5	2863	0.687725	0.874198	0.874198
	> 1,5	412	0.0989671	0.125802	1
	Total	3275	0.786692	1
Missing	no info	888	0.213308
Total		4163	1
Table 1.17 exclusion criteria: herpes IgG antibody Index > 1,5
		N	Percent	Valid Percent	Cumulative Percent
Valid	≤ 1,5	2152	0.516935	0.909937	0.909937
	> 1,5	213	0.051165	0.0900634	1
	Total	2365	0.5681	1
Missing	no info	1798	0.4319
Total		4163	1
Table 1.18 exclusion criteria: Borrelia IgG antibody Index > 1,5
		N	Percent	Valid Percent	Cumulative Percent
Valid	≤ 1,5	1683	0.404276	0.931894	0.931894
	> 1,5	123	0.029546	0.0681063	1
	Total	1806	0.433822	1
Missing	no info	2357	0.566178
Total		4163	1
Table 1.19 exclusion criteria: oligoclonal bands (type after Reiber > 1)
		N	Percent	Valid Percent	Cumulative Percent
Valid	= 1	2468	0.592842	0.708381	0.708381
	> 1	1016	0.244055	0.291619	1
	Total	3484	0.836896	1
Missing	no info	679	0.163104
Total		4163	1
statistics program
The analyses were performed using the statistical software IBM SPSS Statistics for Macintosh v28.0.1.1.
