# Supplementary material for: Effects of Biological Sex and Age on Cerebrospinal Fluid Markers—A Retrospective Observational Study
Source: Ann Clin Transl Neurol. 2026 Jan 12;13(6):1222–35. doi: 10.1002/acn3.70307 (PMC13251452; doi:10.1002/acn3.70307)
Supplement: Supplementary file 2 — Table S2: Summary of cohort characteristics after applying exclusion criteria, including age distribution, age group sizes, and number of CSF samples analyzed per biomarker. [file ACN3-13-1222-s004.xlsx]

## Sheet: Ergebnisse
Collective description after exclusion
Table 2.
Note
Only the 1270 included individuals are considered hereafter. If data are missing for some individuals, the sample size for the respective analysis may be smaller.
Frequencie Tables
Table 2.1 sex distribution
		N	Percent	Valid Percent	Cumulative Percent
Valid	m	429	0.337795	0.337795	0.337795
	f	841	0.662205	0.662205	1
	Total	1270	1	1
Frequencies
Table 2.2 statistics mean age
age at time of CSF collection
N		Mean	Std. Deviation	Minimum	Maximum	Percentiles
Valid	Missing					5	25	50	75	95
1270	0	47.1654	18.1849	0	102	19	34	48	60	77.45
Table 2.3 age at time of liquor withdrawal (6 categories)
		N	Percent	Valid Percent	Cumulative Percent
Valid	0–17 years	49	0.0385827	0.0385827	0.0385827
	18–29 years	204	0.16063	0.16063	0.199213
	30–49 years	434	0.341732	0.341732	0.540945
	50–64 years	352	0.277165	0.277165	0.81811
	65–74 years	128	0.100787	0.100787	0.918898
	> 74 years	103	0.0811024	0.0811024	1
	Total	1270	1	1
2.4 Frequencies Table CSF findings
Statistics
	N		Mean	Std. Deviation	Minimum	Maximum
	Valid	Missing
cell count (n/µl)	1204	66	1.23173	0.618601	1	5
mononuclear cells (%)	1171	99	97.4845	10.8097	25	100
mononuclear cells(n/µl)	1170	100	1.30066	2.86318	0.25	75
erythrozytes (n/µl)	400	870	25.7175	40.0478	1	181
polynuclear cells (%)	99	1171	57.0101	33.3091	7	100
polynuclear cells (n/µl)	202	1068	9.37426	18.4542	0.25	75
lacate CSF (mmol/l)	1110	160	1.42051	0.21419	0.59	2.1
glucose CSF (mg/dl)	1106	164	64.2821	10.5069	5	141
glucose CSF (mmol/l)	1110	160	3.5548	0.620129	0	7.8255
glucose Serum (mg/dl)	1006	264	102.127	29.7645	45	323
Qglucose CSF/Serum (mg/dl)	1006	264	1.59676	0.662102	0.674699	19.4
total protein CSF (mg/l)	1201	69	313.79	81.9967	1	500
albumin CSF (mg/l)	1159	111	186.971	56.6713	25	413
albumin serum (g/l)	1068	202	42.0657	5.21729	17.4	59.8
Qalbumin (CSF/Serum)	1068	202	4.46556	1.34143	1.16	8.5
IgG CSF (mg/l)	1157	113	22.4133	7.33464	2.08	39.9
IgA CSF (mg/l)	1157	113	2.29824	1.24318	0.1	6
IgM CSF (mg/l)	1157	113	0.347044	0.183547	0.05	0.8
IgG Serum (g/l)	1067	203	10.0108	2.66256	0.8	31
IgA Serum (g/l)	1068	202	1.99099	1.12416	0.1	25
IgM Serum (g/l)	1068	202	1.18554	0.746592	0.1	13
QIgG (CSF/Serum)	1055	215	2.33502	1.0178	0.3	25
QIgA (CSF/Serum)	1065	205	1.1738	0.429911	0.21	3.4
QIgM (CSF/Serum)	996	274	0.368213	0.226792	0.09	1.9
2.5 Frequency table antibody indices
Statistics
	N		Mean	Std. Deviation	Minimum
	Valid	Missing
measles (IgG Antikörper Index)	811	459	1.00002	0.179807	0.5
rubella (IgG Antikörper Index)	787	483	0.985921	0.158378	0.55
varicella (IgG Antikörper Index)	882	388	0.990283	0.167666	0.24
herpes (IgG Antikörper Index)	619	651	1.02426	0.199874	0.1
borrelia (IgG Antikörper Index)	473	797	1.13696	0.223738	0.5
2.6 Frequency Table OKB
Oligoclonal bands (type)
		N	Percent	Valid Percent	Cumulative Percent
Valid	negativ	998	0.785827	0.997003	0.997003
	positiv	3	0.0023622	0.002997	1
	Total	1001	0.788189	1
Missing	no info	269	0.211811
Total		1270	1
stastistics program
The analyses were performed using the statistical software IBM SPSS Statistics (for Macintosh) v28.0.1.

## Sheet: Tabelle1
age	n=number of cases
in years	number of cases	percent
0–17 years	49	0.0385827
18–29 years	204	0.16063
30–49 years	434	0.341732
50–64 years	352	0.277165
65–74 years	128	0.100787
> 74 years	103	0.0811024
total	1270	1
	N		Mean	Std. Deviation	Minimum	Maximum
	Valid	Missing
Zellzahl (n/µl)	1204	66	1.23173	0.618601	1	5
Mononukleäre Zellen (%)	1171	99	97.4845	10.8097	25	100
Mononukleäre Zellen (n/µl)	1170	100	1.30066	2.86318	0.25	75
Erythrozyten (n/µl)	400	870	25.7175	40.0478	1	181
polynukleäre Zellen (%)	99	1171	57.0101	33.3091	7	100
polynukleäre Zellen (n/µl)	202	1068	9.37426	18.4542	0.25	75
Laktat CSF (mmol/l)	1110	160	1.42051	0.21419	0.59	2.1
Glukose CSF (mg/dl)	1106	164	64.2821	10.5069	5	141
Glucose CSF (mmol/l)	1110	160	3.5548	0.620129	0	7.8255
Glucose Serum (mg/dl)	1006	264	102.127	29.7645	45	323
QGlucose CSF/Serum (mg/dl)	1006	264	1.59676	0.662102	0.674699	19.4
Gesamtprotein CSF (mg/l)	1201	69	313.79	81.9967	1	500
Albumin CSF (mg/l)	1159	111	186.971	56.6713	25	413
Albumin Serum (g/l)	1068	202	42.0657	5.21729	17.4	59.8
QAlbumin (CSF/Serum)	1068	202	4.46556	1.34143	1.16	8.5
IgG CSF (mg/l)	1157	113	22.4133	7.33464	2.08	39.9
IgA CSF (mg/l)	1157	113	2.29824	1.24318	0.1	6
IgM CSF (mg/l)	1157	113	0.347044	0.183547	0.05	0.8
IgG Serum (g/l)	1067	203	10.0108	2.66256	0.8	31
IgA Serum (g/l)	1068	202	1.99099	1.12416	0.1	25
IgM Serum (g/l)	1068	202	1.18554	0.746592	0.1	13
QIgG (CSF/Serum)	1055	215	2.33502	1.0178	0.3	25
QIgA (CSF/Serum)	1065	205	1.1738	0.429911	0.21	3.4
QIgM (CSF/Serum)	996	274	0.368213	0.226792	0.09	1.9
