# Supplementary material for: Effects of Biological Sex and Age on Cerebrospinal Fluid Markers—A Retrospective Observational Study
Source: Ann Clin Transl Neurol. 2026 Jan 12;13(6):1222–35. doi: 10.1002/acn3.70307 (PMC13251452; doi:10.1002/acn3.70307)
Supplement: Supplementary file 3 — Table S3: Age and sex distribution of the study cohort after application of exclusion criteria. The table includes all 1270 individuals meeting inclusion criteria. For some CSF parameters, cohort size may vary due to missing data in individual laboratory reports. Distributions of age and sex are shown for each parameter after applying exclusion criteria. [file ACN3-13-1222-s001.xlsx]

## Sheet: Ergebnisse
Sex and Age Distribution
Note
Only the 1270 included individuals are considered hereafter. If data are missing for some individuals, the sample size for the respective analysis may be smaller.
sample sizes: sex and age distribution
3.1 Table: Report sex distribution per biomarker
N
	sex
	m	w	Total
Lactate CSF (mmol/l)	372	738	1110
Glukose CSF (mg/dl)	370	736	1106
Glucose CSF (mmol/l)	372	738	1110
Glucose Serum (mg/dl)	340	666	1006
QGlucose CSF/Serum (mg/dl)	340	666	1006
Total protein CSF (mg/l)	407	794	1201
IgG CSF (mg/l)	386	771	1157
IgG Serum (g/l)	358	709	1067
QIgG (CSF/Serum)	354	701	1055
IgA CSF (mg/l)	386	771	1157
IgA Serum (g/l)	358	710	1068
QIgA (CSF/Serum)	358	707	1065
IgM CSF (mg/l)	386	771	1157
IgM Serum (g/l)	358	710	1068
QIgM (CSF/Serum)	330	666	996
Albumin CSF (mg/l)	386	773	1159
Albumin Serum (g/l)	358	710	1068
QAlbumin (CSF/Serum)	358	710	1068
IgG Index	354	701	1055
Min	330	666	996
Max	407	794	1201
3.2 Table: Report age distribution per Biomarker
Report
N
	age at the time of CSF collection (6 categories)
	0–17 years	18–29 years	30–49 years	50–64 years	65–74 years	> 74 years
Lactate CSF (mmol/l)	41	192	384	283	110	100
Glukose CSF (mg/dl)	41	192	383	282	109	99
Glucose CSF (mmol/l)	41	192	384	283	110	100
Glucose Serum (mg/dl)	34	176	338	259	104	95	total
QGlucose CSF/Serum (mg/dl)	34	176	338	259	104	95	1110
Total protein CSF (mg/l)	41	193	411	335	119	102	1106
IgG CSF (mg/l)	46	201	403	290	116	101	1110
IgG Serum (g/l)	43	189	358	268	113	96	1006
QIgG (CSF/Serum)	40	189	354	267	111	94	1006
IgA CSF (mg/l)	46	201	403	290	116	101	1201
IgA Serum (g/l)	43	189	358	268	113	97	1157
QIgA (CSF/Serum)	41	189	358	267	113	97	1067
IgM CSF (mg/l)	46	201	403	290	116	101	1055
IgM Serum (g/l)	43	189	358	268	113	97	1157
QIgM (CSF/Serum)	37	176	333	255	104	91	1068
Albumin CSF (mg/l)	46	201	404	291	116	101	1065
Albumin Serum (g/l)	43	189	358	268	113	97	1157
QAlbumin (CSF/Serum)	43	189	358	268	113	97	1068
IgG Index	40	189	354	267	111	94	996
Min	34	176	333	255	104	91	1159
Max	46	201	411	335	119	102	1068
							1068
							1055
							996
Antibody indices							1201
3.3 Table: sex distribution antibody indices
N
	sex
	m	w	Total
measles (IgG antibody index)	280	531	811
rubella (IgG antibody index)	272	515	787
varicella (IgG antibody index)	292	590	882
herpes zoster (IgG antikörper Index)	204	415	619
borrelia (IgG antikörper index)	163	310	473
Min	163	310	473
Max	292	590	882
3.4 Table: age distribution antibody indices
N
	age at the time of CSF collection (6 categories)
	0–17 years	18–29 years	30–49 years	50–64 years	65–74 years	> 74 years
measles (IgG antibody index )	11	111	277	240	96	76
rubella (IgG antibody index)	9	124	285	224	86	59
varicella (IgG antibody index)	11	158	306	238	96	73
herpes zoster (IgG antibody index)	4	82	214	183	74	62	total
borrelia (IgG antibody index)	4	75	175	124	49	46	811
Min	4	75	175	124	49	46	787
Max	11	158	306	240	96	76	882
							619
							473
							473
							882
