# Supplementary material for: Effects of Biological Sex and Age on Cerebrospinal Fluid Markers—A Retrospective Observational Study
Source: Ann Clin Transl Neurol. 2026 Jan 12;13(6):1222–35. doi: 10.1002/acn3.70307 (PMC13251452; doi:10.1002/acn3.70307)
Supplement: Supplementary file 4 — Table S4: acn370307‐sup‐0004‐DataS4.xlsx. T‐test results after application of exclusion criteria to assess the effect of sex on each cerebrospinal fluid (CSF) biomarker. Statistically significant effects are highlighted in green. [file ACN3-13-1222-s003.xlsx]

## Sheet: Ergebnisse
Table 4. Effect of sex on CSF Biomarkers
Note
Only the 1270 included individuals are considered hereafter. If data are missing for some individuals, the sample size for the respective analysis may be smaller.
Colors: The colored markings indicate the range in which the respective p-value lies. red = no significant effect, green= significant effect
Frequencies
Statistics
lactate CSF (mmol/l)
sex	N		Mean	Std. Deviation	Minimum	Maximum	Percentiles
	Valid	Missing					5	25	50	75	95
m	372	57	1.42185	0.201224	1	2.1	1.1	1.3	1.4	1.53	1.8
w	738	103	1.41984	0.220567	0.59	2.1	1.1	1.3	1.4	1.5	1.9
T-Test
t-Test: Measure of effect size Cohens d
Cohen's d is a measure of effect size used to assess the statistical significance of a difference between two means.
For the substantive interpretation of Cohen's d, the following guidelines according to Cohen (1988) apply: < 0.20 = "none/very small", 0.20–0.49 = "small", 0.50–0.79 = "medium", ≥ 0.80 = "large".
It is important to note that only the absolute value of Cohen's d is relevant. Any negative sign can be ignored.
T-Test correction according to Levene's Test
Independent Samples Test
		Levene's Test for Equality of Variances		t-test for Equality of Means
		F	Sig.	t	df	Significance	Mean Difference	Std. Error Difference	95% Confidence Interval of the Difference
						Two-Sided p			Lower	Upper
lactate CSF (mmol/l)	Equal variances assumed	1.92325	0.165778	0.148063	1108	0.88232	0.00201744	0.0136255	-0.0247173	0.0287522
Independent Samples Effect Sizes
		Standardizera	Point Estimate	95% Confidence Interval
				Lower	Upper
lactate CSF (mmol/l)	Cohen's d	0.214285	0.00941475	-0.115214	0.13404
	Hedges' correction	0.21443	0.00940838	-0.115136	0.133949
	Glass's delta	0.220567	0.0091466	-0.115484	0.133771
a. The denominator used in estimating the effect sizes. Cohen's d uses the pooled standard deviation. Hedges' correction uses the pooled standard deviation, plus a correction factor. Glass's delta uses the sample standard deviation of the control group.
Frequencies
Statistics
glucose CSF (mg/dl)
sex	N		Mean	Std. Deviation	Minimum	Maximum	Percentiles
	Valid	Missing					5	25	50	75	95
m	370	59	66.6946	10.3707	42	141	54.55	61	65	70	88
w	736	105	63.0693	10.3716	5	132	51	58	62	66	82
T-Test
Independent Samples Test
		Levene's Test for Equality of Variances		t-test for Equality of Means
		F	Sig.	t	df	Significance	Mean Difference	Std. Error Difference	95% Confidence Interval of the Difference
						Two-Sided p			Lower	Upper
glucose CSF (mg/dl)	Equal variances assumed	0.442738	0.505943	5.48497	1104	5.1252e-08	3.6253	0.660952	2.32844	4.92217
Independent Samples Effect Sizes
		Standardizera	Point Estimate	95% Confidence Interval
				Lower	Upper
glucose CSF (mg/dl)	Cohen's d	10.3713	0.349552	0.223719	0.475229
	Hedges' correction	10.3783	0.349315	0.223567	0.474906
	Glass's delta	10.3716	0.349542	0.223248	0.475604
a. The denominator used in estimating the effect sizes. Cohen's d uses the pooled standard deviation. Hedges' correction uses the pooled standard deviation, plus a correction factor. Glass's delta uses the sample standard deviation of the control group.
Frequencies
Statistics
glucose CSF (mmol/l)
sex	N		Mean	Std. Deviation	Minimum	Maximum	Percentiles
	Valid	Missing					5	25	50	75	95
m	372	57	3.68165	0.634795	0	7.8255	2.997	3.3855	3.6075	3.885	4.884
w	738	103	3.49086	0.602993	0	7.326	2.8305	3.219	3.441	3.663	4.551
T-Test
Independent Samples Test
		Levene's Test for Equality of Variances		t-test for Equality of Means
		F	Sig.	t	df	Significance	Mean Difference	Std. Error Difference	95% Confidence Interval of the Difference
						Two-Sided p			Lower	Upper
glucose CSF (mmol/l)	Equal variances assumed	0.718003	0.396983	4.88819	1108	1.16769e-06	0.190789	0.0390307	0.114207	0.267372
Independent Samples Effect Sizes
		Standardizera	Point Estimate	95% Confidence Interval
				Lower	Upper
Glucose CSF (mmol/l)	Cohen's d	0.613825	0.310821	0.185455	0.436047
	Hedges' correction	0.614241	0.31061	0.185329	0.435752
	Glass's delta	0.602993	0.316404	0.19063	0.441967
a. The denominator used in estimating the effect sizes. Cohen's d uses the pooled standard deviation. Hedges' correction uses the pooled standard deviation, plus a correction factor. Glass's delta uses the sample standard deviation of the control group.
Frequencies
Statistics
Glucose Serum (mg/dl)
sex	N		Mean	Std. Deviation	Minimum	Maximum	Percentiles
	Valid	Missing					5	25	50	75	95
m	340	89	104.629	29.1132	48	293	73	86	99	115.75	159.95
w	666	175	100.85	30.0329	45	323	68	83.75	95	109.25	153
T-Test
Independent Samples Test
		Levene's Test for Equality of Variances		t-test for Equality of Means
		F	Sig.	t	df	Significance	Mean Difference	Std. Error Difference	95% Confidence Interval of the Difference
						Two-Sided p			Lower	Upper
Glucose Serum (mg/dl)	Equal variances assumed	0.13661	0.711753	1.90761	1004	0.0567269	3.77956	1.98131	-0.108419	7.66754
Independent Samples Effect Sizes
		Standardizera	Point Estimate	95% Confidence Interval
				Lower	Upper
Glucose Serum (mg/dl)	Cohen's d	29.7255	0.127149	-0.00363954	0.257874
	Hedges' correction	29.7478	0.127054	-0.00363682	0.257681
	Glass's delta	30.0329	0.125847	-0.00501292	0.256613
a. The denominator used in estimating the effect sizes. Cohen's d uses the pooled standard deviation. Hedges' correction uses the pooled standard deviation, plus a correction factor. Glass's delta uses the sample standard deviation of the control group.
Frequencies
Statistics
QGlucose CSF/Serum (mg/dl)
sex	N		Mean	Std. Deviation	Minimum	Maximum	Percentiles
	Valid	Missing					5	25	50	75	95
m	340	89	1.56427	0.34438	0.761905	3.29231	1.12952	1.34487	1.50439	1.71982	2.22798
w	666	175	1.61335	0.775397	0.674699	19.4	1.12715	1.35764	1.53226	1.7506	2.23549
T-Test
Independent Samples Test
		Levene's Test for Equality of Variances		t-test for Equality of Means
		F	Sig.	t	df	Significance	Mean Difference	Std. Error Difference	95% Confidence Interval of the Difference
						Two-Sided p			Lower	Upper
QGlucose CSF/Serum (mg/dl)	Equal variances assumed	0.771285	0.38003	-1.1123	1004	0.266277	-0.0490814	0.0441262	-0.135672	0.0375087
Independent Samples Effect Sizes
		Standardizera	Point Estimate	95% Confidence Interval
				Lower	Upper
QGlucose CSF/Serum (mg/dl)	Cohen's d	0.662024	-0.0741384	-0.204798	0.0565585
	Hedges' correction	0.662519	-0.074083	-0.204645	0.0565163
	Glass's delta	0.775397	-0.0632985	-0.193957	0.0674078
a. The denominator used in estimating the effect sizes. Cohen's d uses the pooled standard deviation. Hedges' correction uses the pooled standard deviation, plus a correction factor. Glass's delta uses the sample standard deviation of the control group.
Frequencies
Statistics
Total protein CSF (mg/l)
sex	N		Mean	Std. Deviation	Minimum	Maximum	Percentiles
	Valid	Missing					5	25	50	75	95
m	407	22	339.828	80.9266	126	500	197.4	284	347	396	473
w	794	47	300.443	79.3403	1	493	181.75	242	299	359	438
T-Test
Independent Samples Test
		Levene's Test for Equality of Variances		t-test for Equality of Means
		F	Sig.	t	df	Significance	Mean Difference	Std. Error Difference	95% Confidence Interval of the Difference
						Two-Sided p			Lower	Upper
total protein CSF (mg/l)	Equal variances assumed	0.0596158	0.807146	8.08761	1199	1.4777e-15	39.3847	4.86976	29.8305	48.9389
Independent Samples Effect Sizes
		Standardizera	Point Estimate	95% Confidence Interval
				Lower	Upper
total protein CSF (mg/l)	Cohen's d	79.881	0.493042	0.371839	0.614045
	Hedges' correction	79.931	0.492734	0.371606	0.613661
	Glass's delta	79.3403	0.496402	0.374296	0.618208
a. The denominator used in estimating the effect sizes. Cohen's d uses the pooled standard deviation. Hedges' correction uses the pooled standard deviation, plus a correction factor. Glass's delta uses the sample standard deviation of the control group.
IgG
Frequencies
Statistics
IgG CSF (mg/l)
sex	N		Mean	Std. Deviation	Minimum	Maximum	Percentiles
	Valid	Missing					5	25	50	75	95
m	386	43	24.0626	7.31066	9.26	39.9	11.77	18.8	23.7	29.4	35.965
w	771	70	21.5875	7.21083	2.08	39.9	10.76	16.2	20.5	26.5	35
T-Test
Independent Samples Test
		Levene's Test for Equality of Variances		t-test for Equality of Means
		F	Sig.	t	df	Significance	Mean Difference	Std. Error Difference	95% Confidence Interval of the Difference
						Two-Sided p			Lower	Upper
IgG CSF (mg/l)	Equal variances assumed	0.0405871	0.840372	5.47952	1155	5.23234e-08	2.47504	0.451689	1.58882	3.36127
Independent Samples Effect Sizes
		Standardizera	Point Estimate	95% Confidence Interval
				Lower	Upper
IgG CSF (mg/l)	Cohen's d	7.24426	0.341656	0.218585	0.46458
	Hedges' correction	7.24897	0.341434	0.218443	0.464279
	Glass's delta	7.21083	0.34324	0.219728	0.466533
a. The denominator used in estimating the effect sizes. Cohen's d uses the pooled standard deviation. Hedges' correction uses the pooled standard deviation, plus a correction factor. Glass's delta uses the sample standard deviation of the control group.
Frequencies
Statistics
IgG Serum (g/l)
sex	N		Mean	Std. Deviation	Minimum	Maximum	Percentiles
	Valid	Missing					5	25	50	75	95
m	358	71	9.9157	2.45973	0.8	19.1	6.085	8.3925	9.9	11.425	14
w	709	132	10.0588	2.75974	1	31	6.3	8.3	9.9	11.5	14.25
T-Test
Independent Samples Test
		Levene's Test for Equality of Variances		t-test for Equality of Means
		F	Sig.	t	df	Significance	Mean Difference	Std. Error Difference	95% Confidence Interval of the Difference
						Two-Sided p			Lower	Upper
IgG Serum (g/l)	Equal variances assumed	0.859287	0.354148	-0.828672	1065	0.407476	-0.143075	0.172655	-0.481858	0.195709
Independent Samples Effect Sizes
		Standardizera	Point Estimate	95% Confidence Interval
				Lower	Upper
IgG Serum (g/l)	Cohen's d	2.66295	-0.0537279	-0.180812	0.0733818
	Hedges' correction	2.66482	-0.0536901	-0.180685	0.0733301
	Glass's delta	2.75974	-0.0518434	-0.17893	0.0752802
a. The denominator used in estimating the effect sizes. Cohen's d uses the pooled standard deviation. Hedges' correction uses the pooled standard deviation, plus a correction factor. Glass's delta uses the sample standard deviation of the control group.
Frequencies
Statistics
QIgG (CSF/Serum)
sex	N		Mean	Std. Deviation	Minimum	Maximum	Percentiles
	Valid	Missing					5	25	50	75	95
m	354	75	2.51698	0.72939	0.8	4.96	1.3	2.06	2.495	3	3.82
w	701	140	2.24314	1.1253	0.3	25	1.203	1.665	2.1	2.6	3.6
T-Test
Independent Samples Test
		Levene's Test for Equality of Variances		t-test for Equality of Means
		F	Sig.	t	df	Significance	Mean Difference	Std. Error Difference	95% Confidence Interval of the Difference
						Two-Sided p			Lower	Upper
QIgG (CSF/Serum)	Equal variances assumed	0.421514	0.516324	4.15815	1053	3.46935e-05	0.273839	0.065856	0.144615	0.403063
Independent Samples Effect Sizes
		Standardizera	Point Estimate	95% Confidence Interval
				Lower	Upper
QIgG (CSF/Serum)	Cohen's d	1.01002	0.271122	0.14274	0.399377
	Hedges' correction	1.01074	0.270929	0.142638	0.399092
	Glass's delta	1.1253	0.243348	0.114833	0.371691
a. The denominator used in estimating the effect sizes. Cohen's d uses the pooled standard deviation. Hedges' correction uses the pooled standard deviation, plus a correction factor. Glass's delta uses the sample standard deviation of the control group.
IgA
Frequencies
Statistics
IgA CSF (mg/l)
sex	N		Mean	Std. Deviation	Minimum	Maximum	Percentiles
	Valid	Missing					5	25	50	75	95
m	386	43	2.64233	1.25343	0.1	5.9	0.9	1.7	2.5	3.5	5.2
w	771	70	2.12597	1.20235	0.2	6	0.7	1.2	1.9	2.8	4.7
T-Test
Independent Samples Test
		Levene's Test for Equality of Variances		t-test for Equality of Means
		F	Sig.	t	df	Significance	Mean Difference	Std. Error Difference	95% Confidence Interval of the Difference
						Two-Sided p			Lower	Upper
IgA CSF (mg/l)	Equal variances assumed	2.82764	0.0929248	6.7903	1155	1.7862e-11	0.516365	0.0760445	0.367164	0.665566
Independent Samples Effect Sizes
		Standardizera	Point Estimate	95% Confidence Interval
				Lower	Upper
IgA CSF (mg/l)	Cohen's d	1.21961	0.423384	0.299875	0.546714
	Hedges' correction	1.22041	0.423109	0.29968	0.546359
	Glass's delta	1.20235	0.429465	0.305255	0.553403
a. The denominator used in estimating the effect sizes. Cohen's d uses the pooled standard deviation. Hedges' correction uses the pooled standard deviation, plus a correction factor. Glass's delta uses the sample standard deviation of the control group.
Frequencies
Statistics
IgA Serum (g/l)
sex	N		Mean	Std. Deviation	Minimum	Maximum	Percentiles
	Valid	Missing					5	25	50	75	95
m	358	71	2.17288	1.4809	0.2	25	0.9	1.5	2	2.6	3.7
w	710	131	1.89928	0.878885	0.1	6	0.7	1.3	1.8	2.325	3.6
T-Test
Independent Samples Test
		Levene's Test for Equality of Variances		t-test for Equality of Means
		F	Sig.	t	df	Significance	Mean Difference	Std. Error Difference	95% Confidence Interval of the Difference
						Two-Sided p			Lower	Upper
IgA Serum (g/l)	Equal variances assumed	2.34881	0.125676	3.7779	1066	0.000166905	0.273595	0.0724199	0.131494	0.415697
Independent Samples Effect Sizes
		Standardizera	Point Estimate	95% Confidence Interval
				Lower	Upper
IgA Serum (g/l)	Cohen's d	1.11723	0.244887	0.117359	0.372301
	Hedges' correction	1.11802	0.244715	0.117276	0.372039
	Glass's delta	0.878885	0.311298	0.183115	0.439266
a. The denominator used in estimating the effect sizes. Cohen's d uses the pooled standard deviation. Hedges' correction uses the pooled standard deviation, plus a correction factor. Glass's delta uses the sample standard deviation of the control group.
Frequencies
Statistics
QIgA (CSF/Serum)
sex	N		Mean	Std. Deviation	Minimum	Maximum	Percentiles
	Valid	Missing					5	25	50	75	95
m	358	71	1.27363	0.413476	0.3	2.4	0.6	1	1.3	1.5	2
w	707	134	1.12325	0.429514	0.21	3.4	0.564	0.8	1.08	1.4	1.86
T-Test
Independent Samples Test
		Levene's Test for Equality of Variances		t-test for Equality of Means
		F	Sig.	t	df	Significance	Mean Difference	Std. Error Difference	95% Confidence Interval of the Difference
						Two-Sided p			Lower	Upper
QIgA (CSF/Serum)	Equal variances assumed	0.0799035	0.777483	5.46506	1063	5.76399e-08	0.150378	0.0275163	0.0963857	0.20437
Independent Samples Effect Sizes
		Standardizera	Point Estimate	95% Confidence Interval
				Lower	Upper
QIgA (CSF/Serum)	Cohen's d	0.424196	0.354502	0.226393	0.482446
	Hedges' correction	0.424495	0.354252	0.226233	0.482106
	Glass's delta	0.429514	0.350112	0.221549	0.478432
a. The denominator used in estimating the effect sizes. Cohen's d uses the pooled standard deviation. Hedges' correction uses the pooled standard deviation, plus a correction factor. Glass's delta uses the sample standard deviation of the control group.
IgM
Frequencies
Statistics
IgM CSF (mg/l)
sex	N		Mean	Std. Deviation	Minimum	Maximum	Percentiles
	Valid	Missing					5	25	50	75	95
m	386	43	0.341865	0.178643	0.1	0.8	0.1	0.2	0.3	0.5	0.7
w	771	70	0.349637	0.186013	0.05	0.8	0.1	0.2	0.3	0.5	0.7
T-Test
Independent Samples Test
		Levene's Test for Equality of Variances		t-test for Equality of Means
		F	Sig.	t	df	Significance	Mean Difference	Std. Error Difference	95% Confidence Interval of the Difference
						Two-Sided p			Lower	Upper
IgM CSF (mg/l)	Equal variances assumed	0.508136	0.476091	-0.678913	1155	0.497329	-0.00777155	0.011447	-0.0302309	0.0146878
Independent Samples Effect Sizes
		Standardizera	Point Estimate	95% Confidence Interval
				Lower	Upper
IgM CSF (mg/l)	Cohen's d	0.183589	-0.0423311	-0.164541	0.0798966
	Hedges' correction	0.183709	-0.0423037	-0.164434	0.0798447
	Glass's delta	0.186013	-0.0417796	-0.16399	0.0804582
a. The denominator used in estimating the effect sizes. Cohen's d uses the pooled standard deviation. Hedges' correction uses the pooled standard deviation, plus a correction factor. Glass's delta uses the sample standard deviation of the control group.
Frequencies
Statistics
IgM Serum (g/l)
sex	N		Mean	Std. Deviation	Minimum	Maximum	Percentiles
	Valid	Missing					5	25	50	75	95
m	358	71	1.00665	0.531061	0.2	6	0.4	0.7	0.9	1.2	2
w	710	131	1.27575	0.820082	0.1	13	0.5	0.8	1.1	1.6	2.3
T-Test
Independent Samples Test
		Levene's Test for Equality of Variances		t-test for Equality of Means
		F	Sig.	t	df	Significance	Mean Difference	Std. Error Difference	95% Confidence Interval of the Difference
						Two-Sided p			Lower	Upper
IgM Serum (g/l)	Equal variances assumed	14.4808	0.000149651
	Equal variances not assumed			-6.4604	1002.13	1.62638e-10	-0.269098	0.0416535	-0.350837	-0.18736
Independent Samples Effect Sizes
		Standardizera	Point Estimate	95% Confidence Interval
				Lower	Upper
IgM Serum (g/l)	Cohen's d	0.73604	-0.365603	-0.493509	-0.237528
	Hedges' correction	0.736558	-0.365346	-0.493162	-0.237361
	Glass's delta	0.820082	-0.328136	-0.456211	-0.199833
a. The denominator used in estimating the effect sizes. Cohen's d uses the pooled standard deviation. Hedges' correction uses the pooled standard deviation, plus a correction factor. Glass's delta uses the sample standard deviation of the control group.
Frequencies
Statistics
QIgM (CSF/Serum)
sex	N		Mean	Std. Deviation	Minimum	Maximum	Percentiles
	Valid	Missing					5	25	50	75	95
m	330	99	0.429394	0.250278	0.1	1.9	0.1255	0.25	0.4	0.57	0.9
w	666	175	0.337898	0.207823	0.09	1.7	0.1	0.2	0.3	0.4	0.7825
T-Test
Independent Samples Test
		Levene's Test for Equality of Variances		t-test for Equality of Means
		F	Sig.	t	df	Significance	Mean Difference	Std. Error Difference	95% Confidence Interval of the Difference
						Two-Sided p			Lower	Upper
QIgM (CSF/Serum)	Equal variances assumed	15.0969	0.000108894
	Equal variances not assumed			5.73346	559.877	1.61042e-08	0.091496	0.0159583	0.0601507	0.122841
Independent Samples Effect Sizes
		Standardizera	Point Estimate	95% Confidence Interval
				Lower	Upper
QIgM (CSF/Serum)	Cohen's d	0.222773	0.410715	0.277442	0.543785
	Hedges' correction	0.222941	0.410405	0.277232	0.543374
	Glass's delta	0.207823	0.440259	0.306052	0.574145
a. The denominator used in estimating the effect sizes. Cohen's d uses the pooled standard deviation. Hedges' correction uses the pooled standard deviation, plus a correction factor. Glass's delta uses the sample standard deviation of the control group.
Albumin
Frequencies
Statistics
Albumin CSF (mg/l)
sex	N		Mean	Std. Deviation	Minimum	Maximum	Percentiles
	Valid	Missing					5	25	50	75	95
m	386	43	206.541	57.2889	55.6	360	100.285	169	210	246.25	300.95
w	773	68	177.199	53.7922	25	413	94.88	138	173	215	271
T-Test
Independent Samples Test
		Levene's Test for Equality of Variances		t-test for Equality of Means
		F	Sig.	t	df	Significance	Mean Difference	Std. Error Difference	95% Confidence Interval of the Difference
						Two-Sided p			Lower	Upper
Albumin CSF (mg/l)	Equal variances assumed	1.68349	0.194719	8.56271	1157	3.46524e-17	29.3412	3.42662	22.6181	36.0643
Independent Samples Effect Sizes
		Standardizera	Point Estimate	95% Confidence Interval
				Lower	Upper
Albumin CSF (mg/l)	Cohen's d	54.9804	0.533666	0.409481	0.657628
	Hedges' correction	55.0161	0.53332	0.409215	0.657201
	Glass's delta	53.7922	0.545455	0.42014	0.670432
a. The denominator used in estimating the effect sizes. Cohen's d uses the pooled standard deviation. Hedges' correction uses the pooled standard deviation, plus a correction factor. Glass's delta uses the sample standard deviation of the control group.
Frequencies
Statistics
Albumin Serum (g/l)
sex	N		Mean	Std. Deviation	Minimum	Maximum	Percentiles
	Valid	Missing					5	25	50	75	95
m	358	71	43.0453	5.25189	21.6	59.8	34.97	40.1	43.1	46.325	51.4
w	710	131	41.5717	5.13296	17.4	55.4	33	38.8	41.8	44.725	49.435
T-Test
Independent Samples Test
		Levene's Test for Equality of Variances		t-test for Equality of Means
		F	Sig.	t	df	Significance	Mean Difference	Std. Error Difference	95% Confidence Interval of the Difference
						Two-Sided p			Lower	Upper
Albumin Serum (g/l)	Equal variances assumed	0.319514	0.572019	4.39427	1066	1.2225e-05	1.4735	0.335324	0.815534	2.13148
Independent Samples Effect Sizes
		Standardizera	Point Estimate	95% Confidence Interval
				Lower	Upper
Albumin Serum (g/l)	Cohen's d	5.17309	0.28484	0.157153	0.412394
	Hedges' correction	5.17674	0.28464	0.157043	0.412104
	Glass's delta	5.13296	0.287067	0.159045	0.414889
a. The denominator used in estimating the effect sizes. Cohen's d uses the pooled standard deviation. Hedges' correction uses the pooled standard deviation, plus a correction factor. Glass's delta uses the sample standard deviation of the control group.
Frequencies
Statistics
QAlbumin (CSF/Serum)
sex	N		Mean	Std. Deviation	Minimum	Maximum	Percentiles
	Valid	Missing					5	25	50	75	95
m	358	71	4.84274	1.3296	1.56	8.3	2.5	4	4.89	5.7	7.005
w	710	131	4.27538	1.3076	1.16	8.5	2.3955	3.3	4.2	5.1	6.7
T-Test
Independent Samples Test
		Levene's Test for Equality of Variances		t-test for Equality of Means
		F	Sig.	t	df	Significance	Mean Difference	Std. Error Difference	95% Confidence Interval of the Difference
						Two-Sided p			Lower	Upper
QAlbumin (CSF/Serum)	Equal variances assumed	0.00128269	0.971437	6.656	1066	4.49352e-11	0.567357	0.08524	0.4001	0.734614
Independent Samples Effect Sizes
		Standardizera	Point Estimate	95% Confidence Interval
				Lower	Upper
QAlbumin (CSF/Serum)	Cohen's d	1.31501	0.431448	0.302989	0.559708
	Hedges' correction	1.31593	0.431144	0.302776	0.559314
	Glass's delta	1.3076	0.433893	0.304707	0.562782
a. The denominator used in estimating the effect sizes. Cohen's d uses the pooled standard deviation. Hedges' correction uses the pooled standard deviation, plus a correction factor. Glass's delta uses the sample standard deviation of the control group.
Frequencies
Statistics
IgG Index	QigG
sex	N		Mean	Std. Deviation	Minimum	Maximum	Percentiles
	Valid	Missing					5	25	50	75	95
m	354	75	0.519532	0.0779533	0.360555	1.18421	0.431149	0.475186	0.510638	0.545455	0.623761
w	701	140	0.521732	0.184824	0.0779221	5	0.428571	0.480072	0.512821	0.547394	0.617421
T-Test
Independent Samples Test
		Levene's Test for Equality of Variances		t-test for Equality of Means
		F	Sig.	t	df	Significance	Mean Difference	Std. Error Difference	95% Confidence Interval of the Difference
						Two-Sided p			Lower	Upper
IgG Index	Equal variances assumed	0.401943	0.526225	-0.214469	1053	0.830223	-0.00219978	0.0102568	-0.0223259	0.0179264
Independent Samples Effect Sizes
		Standardizera	Point Estimate	95% Confidence Interval
				Lower	Upper
IgG Index	Cohen's d	0.157307	-0.013984	-0.141777	0.113816
	Hedges' correction	0.157419	-0.013974	-0.141676	0.113735
	Glass's delta	0.184824	-0.011902	-0.139694	0.115899
a. The denominator used in estimating the effect sizes. Cohen's d uses the pooled standard deviation. Hedges' correction uses the pooled standard deviation, plus a correction factor. Glass's delta uses the sample standard deviation of the control group.
antibody indices
Frequencies
Statistics
measles (IgG antibody index)
sex	N		Mean	Std. Deviation	Minimum	Maximum	Percentiles
	Valid	Missing					5	25	50	75	95
m	280	149	0.98875	0.177464	0.52	1.5	0.72	0.8425	0.975	1.11	1.2995
w	531	310	1.00597	0.180914	0.5	1.5	0.74	0.89	0.99	1.12	1.334
T-Test
Independent Samples Test
		Levene's Test for Equality of Variances		t-test for Equality of Means
		F	Sig.	t	df	Significance	Mean Difference	Std. Error Difference	95% Confidence Interval of the Difference
						Two-Sided p			Lower	Upper
measles (IgG antibody index)	Equal variances assumed	0.0855308	0.770013	-1.29724	809	0.194917	-0.0172199	0.0132742	-0.0432758	0.00883606
Independent Samples Effect Sizes
		Standardizera	Point Estimate	95% Confidence Interval
				Lower	Upper
measles (IgG antibody index)	Cohen's d	0.179731	-0.0958089	-0.240609	0.0490505
	Hedges' correction	0.179898	-0.09572	-0.240386	0.049005
	Glass's delta	0.180914	-0.0951828	-0.240006	0.0497299
a. The denominator used in estimating the effect sizes. Cohen's d uses the pooled standard deviation. Hedges' correction uses the pooled standard deviation, plus a correction factor. Glass's delta uses the sample standard deviation of the control group.
Frequencies
Statistics
rubella (IgG antibody index)
sex	N		Mean	Std. Deviation	Minimum	Maximum	Percentiles
	Valid	Missing					5	25	50	75	95
m	272	157	0.995368	0.167168	0.55	1.5	0.7165	0.89	0.98	1.0875	1.2935
w	515	326	0.980932	0.153465	0.55	1.47	0.72	0.89	0.98	1.07	1.252
T-Test
Independent Samples Test
		Levene's Test for Equality of Variances		t-test for Equality of Means
		F	Sig.	t	df	Significance	Mean Difference	Std. Error Difference	95% Confidence Interval of the Difference
						Two-Sided p			Lower	Upper
rubella (IgG antibody index)	Equal variances assumed	3.20201	0.073933	1.21639	785	0.224203	0.0144356	0.0118676	-0.00886038	0.0377316
Independent Samples Effect Sizes
		Standardizera	Point Estimate	95% Confidence Interval
				Lower	Upper
rubella (IgG antibody index)	Cohen's d	0.15833	0.0911741	-0.0558327	0.238123
	Hedges' correction	0.158482	0.091087	-0.0557794	0.237895
	Glass's delta	0.153465	0.0940642	-0.0530026	0.24104
a. The denominator used in estimating the effect sizes. Cohen's d uses the pooled standard deviation. Hedges' correction uses the pooled standard deviation, plus a correction factor. Glass's delta uses the sample standard deviation of the control group.
Frequencies
Statistics
varicella (IgG antibody index)
sex	N		Mean	Std. Deviation	Minimum	Maximum	Percentiles
	Valid	Missing					5	25	50	75	95
m	292	137	0.994795	0.179276	0.24	1.5	0.7165	0.89	0.99	1.08	1.3705
w	590	251	0.988051	0.161723	0.49	1.5	0.73	0.88	0.98	1.07	1.2845
T-Test
Independent Samples Test
		Levene's Test for Equality of Variances		t-test for Equality of Means
		F	Sig.	t	df	Significance	Mean Difference	Std. Error Difference	95% Confidence Interval of the Difference
						Two-Sided p			Lower	Upper
varicella (IgG antibody index)	Equal variances assumed	1.69457	0.19334	0.561911	880	0.57432	0.00674367	0.0120013	-0.0168109	0.0302982
Independent Samples Effect Sizes
		Standardizera	Point Estimate	95% Confidence Interval
				Lower	Upper
varicella (IgG antibody index)	Cohen's d	0.167731	0.0402054	-0.100056	0.180444
	Hedges' correction	0.167874	0.0401711	-0.099971	0.18029
	Glass's delta	0.161723	0.041699	-0.0985767	0.181939
a. The denominator used in estimating the effect sizes. Cohen's d uses the pooled standard deviation. Hedges' correction uses the pooled standard deviation, plus a correction factor. Glass's delta uses the sample standard deviation of the control group.
Frequencies
Statistics
Herpes virus (IgG antibody index)
sex	N		Mean	Std. Deviation	Minimum	Maximum	Percentiles
	Valid	Missing					5	25	50	75	95
m	204	225	1.02485	0.208283	0.1	1.49	0.695	0.8825	1	1.19	1.3575
w	415	426	1.02398	0.195864	0.5	1.5	0.7	0.89	1.02	1.15	1.362
T-Test
Independent Samples Test
		Levene's Test for Equality of Variances		t-test for Equality of Means
		F	Sig.	t	df	Significance	Mean Difference	Std. Error Difference	95% Confidence Interval of the Difference
						Two-Sided p			Lower	Upper
Herpes virus (IgG antibody index)	Equal variances assumed	0.868054	0.351859	0.051275	617	0.959123	0.000877038	0.0171046	-0.0327132	0.0344673
Independent Samples Effect Sizes
		Standardizera	Point Estimate	95% Confidence Interval
				Lower	Upper
Herpes virus (IgG antibody index)	Cohen's d	0.200035	0.00438442	-0.16321	0.171975
	Hedges' correction	0.200279	0.00437909	-0.163011	0.171766
	Glass's delta	0.195864	0.00447779	-0.163118	0.172068
a. The denominator used in estimating the effect sizes. Cohen's d uses the pooled standard deviation. Hedges' correction uses the pooled standard deviation, plus a correction factor. Glass's delta uses the sample standard deviation of the control group.
Frequencies
Statistics
borrelia (IgG antibody index)
sex	N		Mean	Std. Deviation	Minimum	Maximum	Percentiles
	Valid	Missing					5	25	50	75	95
m	163	266	1.12184	0.219442	0.54	1.49	0.77	0.96	1.14	1.29	1.47
w	310	531	1.1449	0.225909	0.5	1.49	0.73	0.9975	1.16	1.34	1.46
T-Test
Independent Samples Test
		Levene's Test for Equality of Variances		t-test for Equality of Means
		F	Sig.	t	df	Significance	Mean Difference	Std. Error Difference	95% Confidence Interval of the Difference
						Two-Sided p			Lower	Upper
borrelia (IgG antibody index)	Equal variances assumed	0.203784	0.651891	-1.06556	471	0.287168	-0.0230627	0.0216438	-0.065593	0.0194675
Independent Samples Effect Sizes
		Standardizera	Point Estimate	95% Confidence Interval
				Lower	Upper
borrelia (IgG antibody index)	Cohen's d	0.223705	-0.103094	-0.292782	0.0867033
	Hedges' correction	0.224063	-0.10293	-0.292316	0.0865652
	Glass's delta	0.225909	-0.102089	-0.291806	0.087793
a. The denominator used in estimating the effect sizes. Cohen's d uses the pooled standard deviation. Hedges' correction uses the pooled standard deviation, plus a correction factor. Glass's delta uses the sample standard deviation of the control group.
p-Werte: colors
The colored markings indicate the range in which the respective p-value lies.
statistics program
The analyses were performed using the statistical software IBM SPSS Statistics (for Macintosh) v28.0.1.1.
