# Supplementary material for: Effects of Biological Sex and Age on Cerebrospinal Fluid Markers—A Retrospective Observational Study
Source: Ann Clin Transl Neurol. 2026 Jan 12;13(6):1222–35. doi: 10.1002/acn3.70307 (PMC13251452; doi:10.1002/acn3.70307)
Supplement: Supplementary file 5 — Table S5: Analysis of covariance (ANCOVA) assessing the effect of sex considering age (in years) as a confounder on cerebrospinal fluid (CSF) biomarkers. The table summarizes the statistical results for sex and age‐dependent effects. Statistically significant effects are highlighted in green. [file ACN3-13-1222-s002.xlsx]

## Sheet: Ergebnisse
Table 5 Effect of sex on CSF Biomarkers considering age as a confounder
Analysis of Covariance (ANCOVA)
Hereafter, an analysis of covariance (ANCOVA) is used to examine whether a difference between genders is evident when considering age in years.
Analysis of Covariance (ANCOVA)
The mean values per gender, adjusted for the covariates, can now be read in the "Estimates" table.
These mean values are tested to determine if there is a significant difference between them.
NOTE
Only the 1270 included individuals are considered hereafter. If data are missing for some individuals, the sample size for the respective analysis may be smaller.
Differences between sexes (+age)
CSF parameter
Univariate Analysis of Variance
Between-Subjects Factors
		Value Label	N
sex	1	m	372
	2	w	738
Tests of Between-Subjects Effects
Dependent Variable:	Lactate CSF (mmol/l)
Source	Type III Sum of Squares	df	Mean Square	F	Sig.	Partial Eta Squared
Corrected Model	4.85a	2	2.42416	58.3	8.45767e-25	0.0952926
Intercept	227.899	1	227.899	5480.89	0	0.831964
age	4.84731	1	4.84731	116.576	6.58634e-26	0.0952747
sex	0.00928256	1	0.00928256	0.223242	0.636674	0.000201623
Error	46.0299	1107	0.0415807
Total	2290.7	1110
Corrected Total	50.8782	1109
a. R Squared = 0.095 (Adjusted R Squared = 0.094)
Estimated Marginal Means
Sex
Estimates
Dependent Variable:	Lactate CSF (mmol/l)
sex	Mean	Std. Error	95% Confidence Interval
			Lower Bound	Upper Bound
m	1.42a	0.0105843	1.39567	1.4372
w	1.42a	0.00751043	1.40783	1.43731
a. Covariates appearing in the model are evaluated at the following values: Alter zum Zeitpunkt der Liquorentnahme (Jahre) = 46.89.
Pairwise Comparisons
Dependent Variable:	lactate CSF
sex	(J) sex	Mean Difference (I-J)	Std. Error	Sig.a	95% Confidence Interval for Differencea
					Lower Bound	Upper Bound
m	w	-0.00613665	0.012988	0.636674	-0.0316206	0.0193473
w	m	0.00613665	0.012988	0.636674	-0.0193473	0.0316206
Based on estimated marginal means
a. Adjustment for multiple comparisons: Bonferroni.
Univariate Analysis of Variance
Between-Subjects Factors
		Value Label	N
sex	1	m	370
	2	w	736
Tests of Between-Subjects Effects
Dependent Variable:	Glucose CSF (mg/dl)
Source	Type III Sum of Squares	df	Mean Square	F	Sig.	Partial Eta Squared
Corrected Model	8104.67a	2	4052.33	39.249	3.41672e-17	0.0664394
Intercept	514267	1	514267	4980.95	0	0.818703
age	4868.64	1	4868.64	47.1553	1.09296e-11	0.0409991
sex	2786.89	1	2786.89	26.9925	2.43167e-07	0.0238873
Error	113881	1103	103.247
Total	4692186	1106
Corrected Total	121986	1105
a. R Squared = 0.066 (Adjusted R Squared = 0.065)
Estimated Marginal Means
Sex
Estimates
Dependent Variable:	Glucose CSF (mg/dl)
sex	Mean	Std. Error	95% Confidence Interval
			Lower Bound	Upper Bound
m	66.52a	0.528827	65.487	67.5622
w	63.15a	0.374748	62.4194	63.89
a. Covariates appearing in the model are evaluated at the following values: Alter zum Zeitpunkt der Liquorentnahme (Jahre) = 46.85.
Pairwise Comparisons
Dependent Variable:	Glucose CSF (mg/dl)
sex	(J) sex	Mean Difference (I-J)	Std. Error	Sig.b	95% Confidence Interval for Differenceb
					Lower Bound	Upper Bound
m	w	3.37*	0.648622	2.43167e-07	2.0972	4.64254
w	m	-3.37*	0.648622	2.43167e-07	-4.64254	-2.0972
Based on estimated marginal means
*. The mean difference is significant at the .05 level.
b. Adjustment for multiple comparisons: Bonferroni.
Univariate Analysis of Variance
Between-Subjects Factors
		Value Label	N
sex	1	m	372
	2	w	738
Tests of Between-Subjects Effects
Dependent Variable:	Glucose CSF (mmol/l)
Source	Type III Sum of Squares	df	Mean Square	F	Sig.	Partial Eta Squared
Corrected Model	21.66a	2	10.8292	29.6132	2.96056e-13	0.0507847
Intercept	1596.04	1	1596.04	4364.46	0	0.797678
age	12.6555	1	12.6555	34.6073	5.33819e-09	0.0303146
sex	7.77606	1	7.77606	21.2641	4.46758e-06	0.0188468
Error	404.818	1107	0.365689
Total	14453.1	1110
Corrected Total	426.477	1109
a. R Squared = 0.051 (Adjusted R Squared = 0.049)
Estimated Marginal Means
Sex
Estimates
Dependent Variable:	Glucose CSF (mmol/l)
sex	Mean	Std. Error	95% Confidence Interval
			Lower Bound	Upper Bound
m	3.67a	0.0313887	3.6113	3.73448
w	3.50a	0.0222728	3.45157	3.53898
a. Covariates appearing in the model are evaluated at the following values: Alter zum Zeitpunkt der Liquorentnahme (Jahre) = 46.89.
Pairwise Comparisons
Dependent Variable:	Glucose CSF (mmol/l)
sex	(J) sex	Mean Difference (I-J)	Std. Error	Sig.b	95% Confidence Interval for Differenceb
					Lower Bound	Upper Bound
m	w	0.18*	0.0385171	4.46758e-06	0.102039	0.253189
w	m	-0.18*	0.0385171	4.46758e-06	-0.253189	-0.102039
Based on estimated marginal means
*. The mean difference is significant at the .05 level.
b. Adjustment for multiple comparisons: Bonferroni.
Univariate Analysis of Variance
Between-Subjects Factors
		Value Label	N
Geschlecht	1	m	340
	2	w	666
Tests of Between-Subjects Effects
Dependent Variable:	Glucose Serum (mg/dl)
Source	Type III Sum of Squares	df	Mean Square	F	Sig.	Partial Eta Squared
Corrected Model	80897.18a	2	40448.6	50.1197	1.79276e-21	0.0908592
Intercept	842804	1	842804	1044.32	1.3809e-157	0.51009
age	77681.8	1	77681.8	96.2552	9.27102e-22	0.087564
sex	1663.32	1	1663.32	2.06102	0.151421	0.00205064
Error	809461	1003	807.039
Total	11382910	1006
Corrected Total	890358	1005
a. R Squared = 0.091 (Adjusted R Squared = 0.089)
Estimated Marginal Means
Sex
Estimates
Dependent Variable:	Glucose Serum (mg/dl)
sex	Mean	Std. Error	95% Confidence Interval
			Lower Bound	Upper Bound
m	103.93a	1.54231	100.903	106.956
w	101.21a	1.10141	99.0457	103.368
a. Covariates appearing in the model are evaluated at the following values: Alter zum Zeitpunkt der Liquorentnahme (Jahre) = 47.28.
Pairwise Comparisons
Dependent Variable:	Glucose Serum (mg/dl)
(I) sex	(J) sex	Mean Difference (I-J)	Std. Error	Sig.a	95% Confidence Interval for Differencea
					Lower Bound	Upper Bound
m	w	2.72278	1.89658	0.151421	-0.998945	6.4445
w	m	-2.72278	1.89658	0.151421	-6.4445	0.998945
Based on estimated marginal means
a. Adjustment for multiple comparisons: Bonferroni.
Univariate Analysis of Variance
Between-Subjects Factors
		Value Label	N
sex	1	m	340
	2	w	666
Tests of Between-Subjects Effects
Dependent Variable:	QGlucose CSF/Serum (mg/dl)
Source	Type III Sum of Squares	df	Mean Square	F	Sig.	Partial Eta Squared
Corrected Model	8.20a	2	4.09768	9.50556	8.13627e-05	0.0186017
Intercept	244.112	1	244.112	566.275	1.35217e-99	0.360852
age	7.65313	1	7.65313	17.7533	2.74138e-05	0.0173923
sex	0.796193	1	0.796193	1.84696	0.174443	0.00183805
Error	432.376	1003	0.431083
Total	3005.52	1006
Corrected Total	440.571	1005
a. R Squared = 0.019 (Adjusted R Squared = 0.017)
Estimated Marginal Means
Sex
Estimates
Dependent Variable:	QGlucose CSF/Serum (mg/dl)
sex	Mean	Std. Error	95% Confidence Interval
			Lower Bound	Upper Bound
m	1.56a	0.0356456	1.48738	1.62727
w	1.62a	0.0254554	1.56694	1.66685
a. Covariates appearing in the model are evaluated at the following values: Alter zum Zeitpunkt der Liquorentnahme (Jahre) = 47.28.
Pairwise Comparisons
Dependent Variable:	QGlucose CSF/Serum (mg/dl)
(I) sex	(J) sex	Mean Difference (I-J)	Std. Error	Sig.a	95% Confidence Interval for Differencea
					Lower Bound	Upper Bound
m	w	-0.0595707	0.0438333	0.174443	-0.145586	0.0264448
w	m	0.0595707	0.0438333	0.174443	-0.0264448	0.145586
Based on estimated marginal means
a. Adjustment for multiple comparisons: Bonferroni.
Univariate Analysis of Variance
Between-Subjects Factors
		Value Label	N
sex	1	m	407
	2	w	794
Tests of Between-Subjects Effects
Dependent Variable:	Total protein CSF (mg/l)
Source	Type III Sum of Squares	df	Mean Square	F	Sig.	Partial Eta Squared
Corrected Model	1509666.84a	2	754833	137.881	1.28137e-54	0.187114
Intercept	8.63123e+06	1	8.63123e+06	1576.62	1.00514e-220	0.568228
age	1.09229e+06	1	1.09229e+06	199.522	5.11544e-42	0.142769
sex	352782	1	352782	64.4406	2.35739e-15	0.0510445
Error	6.55849e+06	1198	5474.53
Total	126323748	1201
Corrected Total	8.06816e+06	1200
a. R Squared = 0.187 (Adjusted R Squared = 0.186)
Estimated Marginal Means
Sex
Estimates
Dependent Variable:	Total protein CSF (mg/l)
sex	Mean	Std. Error	95% Confidence Interval
			Lower Bound	Upper Bound
m	337.76a	3.67048	330.556	344.959
w	301.50a	2.62688	296.351	306.658
a. Covariates appearing in the model are evaluated at the following values: Alter zum Zeitpunkt der Liquorentnahme (Jahre) = 47.45.
Pairwise Comparisons
Dependent Variable:	Total protein CSF (mg/l)
(I) sex	(J) sex	Mean Difference (I-J)	Std. Error	Sig.b	95% Confidence Interval for Differenceb
					Lower Bound	Upper Bound
m	w	36.25*	4.51608	2.35739e-15	27.3925	45.1131
w	m	-36.25*	4.51608	2.35739e-15	-45.1131	-27.3925
Based on estimated marginal means
*. The mean difference is significant at the .05 level.
b. Adjustment for multiple comparisons: Bonferroni.
IgG
Univariate Analysis of Variance
Between-Subjects Factors
		Value Label	N
sex	1	m	386
	2	w	771
Tests of Between-Subjects Effects
Dependent Variable:	IgG CSF (mg/l)
Source	Type III Sum of Squares	df	Mean Square	F	Sig.	Partial Eta Squared
Corrected Model	3802.40a	2	1901.2	37.5767	1.54895e-16	0.0611424
Intercept	57212.7	1	57212.7	1130.79	2.29797e-173	0.494921
age	2226.7	1	2226.7	44.0102	5.01064e-11	0.036736
sex	1407.11	1	1407.11	27.8111	1.59599e-07	0.0235326
Error	58386.9	1154	50.5952
Total	643414	1157
Corrected Total	62189.3	1156
a. R Squared = 0.061 (Adjusted R Squared = 0.060)
Estimated Marginal Means
Sex
Estimates
Dependent Variable:	IgG CSF (mg/l)
sex	Mean	Std. Error	95% Confidence Interval
			Lower Bound	Upper Bound
m	23.97a	0.362293	23.2626	24.6843
w	21.63a	0.256258	21.1294	22.1349
a. Covariates appearing in the model are evaluated at the following values: Alter zum Zeitpunkt der Liquorentnahme (Jahre) = 46.67.
Pairwise Comparisons
Dependent Variable:	IgG CSF (mg/l)
(I) sex	(J) sex	Mean Difference (I-J)	Std. Error	Sig.b	95% Confidence Interval for Differenceb
					Lower Bound	Upper Bound
m	w	2.34*	0.443965	1.59599e-07	1.47024	3.21237
w	m	-2.34*	0.443965	1.59599e-07	-3.21237	-1.47024
Based on estimated marginal means
*. The mean difference is significant at the .05 level.
b. Adjustment for multiple comparisons: Bonferroni.
Univariate Analysis of Variance
Between-Subjects Factors
		Value Label	N
Sex	1	m	358
	2	w	709
Tests of Between-Subjects Effects
Dependent Variable:	IgG Serum (g/l)
Source	Type III Sum of Squares	df	Mean Square	F	Sig.	Partial Eta Squared
Corrected Model	347.28a	2	173.642	25.6256	1.35104e-11	0.0459549
Intercept	18612.2	1	18612.2	2746.72	4.96872e-297	0.720788
age	342.415	1	342.415	50.5326	2.14551e-12	0.0453397
Sex	1.68403	1	1.68403	0.248524	0.618219	0.000233521
Error	7209.8	1064	6.77613
Total	114487	1067
Corrected Total	7557.09	1066
a. R Squared = 0.046 (Adjusted R Squared = 0.044)
Estimated Marginal Means
Sex
Estimates
Dependent Variable:	IgG Serum (g/l)
Sex	Mean	Std. Error	95% Confidence Interval
			Lower Bound	Upper Bound
m	9.95a	0.137688	9.68462	10.225
w	10.04a	0.0978009	9.84713	10.2309
a. Covariates appearing in the model are evaluated at the following values: Alter zum Zeitpunkt der Liquorentnahme (Jahre) = 46.86.
Pairwise Comparisons
Dependent Variable:	IgG Serum (g/l)
(I) Sex	(J) Sex	Mean Difference (I-J)	Std. Error	Sig.a	95% Confidence Interval for Differencea
					Lower Bound	Upper Bound
m	w	-0.0842392	0.168978	0.618219	-0.415807	0.247329
w	m	0.0842392	0.168978	0.618219	-0.247329	0.415807
Based on estimated marginal means
a. Adjustment for multiple comparisons: Bonferroni.
Univariate Analysis of Variance
Between-Subjects Factors
		Value Label	N
Sex	1	m	354
	2	w	701
Tests of Between-Subjects Effects
Dependent Variable:	QIgG (CSF/Serum)
Source	Type III Sum of Squares	df	Mean Square	F	Sig.	Partial Eta Squared
Corrected Model	121.61a	2	60.8052	65.9294	1.05808e-27	0.111381
Intercept	351.633	1	351.633	381.266	1.07058e-72	0.266012
age	103.972	1	103.972	112.734	4.35667e-25	0.0967895
sex	14.2868	1	14.2868	15.4907	8.83574e-05	0.0145114
Error	970.236	1052	0.922278
Total	6844.06	1055
Corrected Total	1091.85	1054
a. R Squared = 0.111 (Adjusted R Squared = 0.110)
Estimated Marginal Means
sex
Estimates
Dependent Variable:	QIgG (CSF/Serum)
sex	Mean	Std. Error	95% Confidence Interval
			Lower Bound	Upper Bound
m	2.50a	0.0510705	2.39871	2.59913
w	2.25a	0.0362822	2.18107	2.32345
a. Covariates appearing in the model are evaluated at the following values: Alter zum Zeitpunkt der Liquorentnahme (Jahre) = 46.87.
Pairwise Comparisons
Dependent Variable:	QIgG (CSF/Serum)
(I) sex	(J) sex	Mean Difference (I-J)	Std. Error	Sig.b	95% Confidence Interval for Differenceb
					Lower Bound	Upper Bound
m	w	0.25*	0.0626699	8.83574e-05	0.123686	0.36963
w	m	-0.25*	0.0626699	8.83574e-05	-0.36963	-0.123686
Based on estimated marginal means
*. The mean difference is significant at the .05 level.
b. Adjustment for multiple comparisons: Bonferroni.
IgA
Univariate Analysis of Variance
Between-Subjects Factors
		Value Label	N
sex	1	m	386
	2	w	771
Tests of Between-Subjects Effects
Dependent Variable:	IgA CSF (mg/l)
Source	Type III Sum of Squares	df	Mean Square	F	Sig.	Partial Eta Squared
Corrected Model	209.76a	2	104.879	76.7553	5.05641e-32	0.117407
Intercept	344.876	1	344.876	252.396	1.50241e-51	0.179463
age	141.175	1	141.175	103.318	2.64367e-23	0.0821733
sex	59.8068	1	59.8068	43.7693	5.64133e-11	0.0365423
Error	1576.84	1154	1.36641
Total	7897.75	1157
Corrected Total	1786.6	1156
a. R Squared = 0.117 (Adjusted R Squared = 0.116)
Estimated Marginal Means
sex
Estimates
Dependent Variable:	IgA CSF (mg/l)
sex	Mean	Std. Error	95% Confidence Interval
			Lower Bound	Upper Bound
m	2.62a	0.0595382	2.50308	2.73671
w	2.14a	0.0421127	2.05457	2.21983
a. Covariates appearing in the model are evaluated at the following values: Alter zum Zeitpunkt der Liquorentnahme (Jahre) = 46.67.
Pairwise Comparisons
Dependent Variable:	IgA CSF (mg/l)
(I) sex	(J) sex	Mean Difference (I-J)	Std. Error	Sig.b	95% Confidence Interval for Differenceb
					Lower Bound	Upper Bound
m	w	0.48*	0.07296	5.64133e-11	0.339542	0.62584
w	m	-0.48*	0.07296	5.64133e-11	-0.62584	-0.339542
Based on estimated marginal means
*. The mean difference is significant at the .05 level.
b. Adjustment for multiple comparisons: Bonferroni.
Univariate Analysis of Variance
Between-Subjects Factors
		Value Label	N
sex	1	m	358
	2	w	710
Tests of Between-Subjects Effects
Dependent Variable:	IgA Serum (g/l)
Source	Type III Sum of Squares	df	Mean Square	F	Sig.	Partial Eta Squared
Corrected Model	34.32a	2	17.159	13.9065	1.09143e-06	0.0254508
Intercept	424.631	1	424.631	344.142	8.6737e-67	0.244221
age	16.5029	1	16.5029	13.3748	0.000267501	0.0124027
sex	16.172	1	16.172	13.1066	0.000308103	0.012157
Error	1314.08	1065	1.23388
Total	5582.01	1068
Corrected Total	1348.4	1067
a. R Squared = 0.025 (Adjusted R Squared = 0.024)
Estimated Marginal Means
sex
Estimates
Dependent Variable:	IgA Serum (g/l)
sex	Mean	Std. Error	95% Confidence Interval
			Lower Bound	Upper Bound
m	2.16a	0.0587526	2.0492	2.27977
w	1.90a	0.0417037	1.82168	1.98534
a. Covariates appearing in the model are evaluated at the following values: Alter zum Zeitpunkt der Liquorentnahme (Jahre) = 46.89.
Pairwise Comparisons
Dependent Variable:	IgA Serum (g/l)
(I) sex	(J) sex	Mean Difference (I-J)	Std. Error	Sig.b	95% Confidence Interval for Differenceb
					Lower Bound	Upper Bound
m	w	0.26*	0.0720859	0.000308103	0.119526	0.402419
w	m	-0.26*	0.0720859	0.000308103	-0.402419	-0.119526
Based on estimated marginal means
*. The mean difference is significant at the .05 level.
b. Adjustment for multiple comparisons: Bonferroni.
Univariate Analysis of Variance
Between-Subjects Factors
		Value Label	N
sex	1	m	358
	2	w	707
Tests of Between-Subjects Effects
Dependent Variable:	QIgA (CSF/Serum)
Source	Type III Sum of Squares	df	Mean Square	F	Sig.	Partial Eta Squared
Corrected Model	26.66a	2	13.328	83.2626	2.56553e-34	0.135549
Intercept	99.9837	1	99.9837	624.617	8.51453e-109	0.370337
age	21.2817	1	21.2817	132.951	4.58812e-29	0.111261
sex	4.43863	1	4.43863	27.729	1.68863e-07	0.0254458
Error	169.996	1062	0.160072
Total	1664.02	1065
Corrected Total	196.652	1064
a. R Squared = 0.136 (Adjusted R Squared = 0.134)
Estimated Marginal Means
sex
Estimates
Dependent Variable:	QIgA (CSF/Serum)
sex	Mean	Std. Error	95% Confidence Interval
			Lower Bound	Upper Bound
m	1.26a	0.0211599	1.2231	1.30614
w	1.13a	0.0150521	1.09828	1.15735
a. Covariates appearing in the model are evaluated at the following values: Alter zum Zeitpunkt der Liquorentnahme (Jahre) = 46.96.
Pairwise Comparisons
Dependent Variable:	QIgA (CSF/Serum)
(I) sex	(J) sex	Mean Difference (I-J)	Std. Error	Sig.b	95% Confidence Interval for Differenceb
					Lower Bound	Upper Bound
m	w	0.14*	0.0259793	1.68863e-07	0.0858261	0.187779
w	m	-0.14*	0.0259793	1.68863e-07	-0.187779	-0.0858261
Based on estimated marginal means
*. The mean difference is significant at the .05 level.
b. Adjustment for multiple comparisons: Bonferroni.
IgM
Univariate Analysis of Variance
Between-Subjects Factors
		Value Label	N
sex	1	m	386
	2	w	771
Tests of Between-Subjects Effects
Dependent Variable:	IgM CSF (mg/l)
Source	Type III Sum of Squares	df	Mean Square	F	Sig.	Partial Eta Squared
Corrected Model	0.33a	2	0.164817	4.9255	0.00741247	0.00846413
Intercept	14.1799	1	14.1799	423.76	1.89784e-80	0.268583
age	0.314099	1	0.314099	9.38672	0.00223631	0.00806845
sex	0.0224883	1	0.0224883	0.672053	0.412506	0.000582029
Error	38.6153	1154	0.0334621
Total	178.294	1157
Corrected Total	38.9449	1156
a. R Squared = 0.008 (Adjusted R Squared = 0.007)
Estimated Marginal Means
sex
Estimates
Dependent Variable:	IgM CSF (mg/l)
sex	Mean	Std. Error	95% Confidence Interval
			Lower Bound	Upper Bound
m	0.34a	0.00931712	0.322526	0.359087
w	0.35a	0.00659021	0.337237	0.363097
a. Covariates appearing in the model are evaluated at the following values: Alter zum Zeitpunkt der Liquorentnahme (Jahre) = 46.67.
Pairwise Comparisons
Dependent Variable:	IgM CSF (mg/l)
(I) sex	(J) sex	Mean Difference (I-J)	Std. Error	Sig.a	95% Confidence Interval for Differencea
					Lower Bound	Upper Bound
m	w	-0.00935992	0.0114175	0.412506	-0.0317613	0.0130414
w	m	0.00935992	0.0114175	0.412506	-0.0130414	0.0317613
Based on estimated marginal means
a. Adjustment for multiple comparisons: Bonferroni.
Univariate Analysis of Variance
Between-Subjects Factors
		Value Label	N
sex	1	m	358
	2	w	710
Tests of Between-Subjects Effects
Dependent Variable:	IgM Serum (g/l)
Source	Type III Sum of Squares	df	Mean Square	F	Sig.	Partial Eta Squared
Corrected Model	31.39a	2	15.6943	29.6694	2.88994e-13	0.0527767
Intercept	292.982	1	292.982	553.87	6.0064e-99	0.342134
age	14.1544	1	14.1544	26.7583	2.75352e-07	0.0245094
sex	15.7332	1	15.7332	29.743	6.13114e-08	0.0271689
Error	563.356	1065	0.528973
Total	2095.83	1068
Corrected Total	594.745	1067
a. R Squared = 0.053 (Adjusted R Squared = 0.051)
Estimated Marginal Means
sex
Estimates
Dependent Variable:	IgM Serum (g/l)
sex	Mean	Std. Error	95% Confidence Interval
			Lower Bound	Upper Bound
m	1.01a	0.0384686	0.938937	1.0899
w	1.27a	0.0273058	1.21825	1.32541
a. Covariates appearing in the model are evaluated at the following values: Alter zum Zeitpunkt der Liquorentnahme (Jahre) = 46.89.
Pairwise Comparisons
Dependent Variable:	IgM Serum (g/l)
(I) sex	(J) sex	Mean Difference (I-J)	Std. Error	Sig.b	95% Confidence Interval for Differenceb
					Lower Bound	Upper Bound
m	w	-0.26*	0.0471987	6.13114e-08	-0.350021	-0.164795
w	m	0.26*	0.0471987	6.13114e-08	0.164795	0.350021
Based on estimated marginal means
*. The mean difference is significant at the .05 level.
b. Adjustment for multiple comparisons: Bonferroni.
Univariate Analysis of Variance
Between-Subjects Factors
		Value Label	N
sex	1	m	330
	2	w	666
Tests of Between-Subjects Effects
Dependent Variable:	QIgM (CSF/Serum)
Source	Type III Sum of Squares	df	Mean Square	F	Sig.	Partial Eta Squared
Corrected Model	6.02a	2	3.00788	66.1366	1.08575e-27	0.117548
Intercept	6.21224	1	6.21224	136.593	1.17071e-29	0.120923
age	4.16847	1	4.16847	91.6555	7.91099e-21	0.0845019
sex	1.51294	1	1.51294	33.2663	1.07274e-08	0.0324149
Error	45.1615	993	0.0454798
Total	186.216	996
Corrected Total	51.1772	995
a. R Squared = 0.118 (Adjusted R Squared = 0.116)
Estimated Marginal Means
sex
Estimates
Dependent Variable:	QIgM (CSF/Serum)
sex	Mean	Std. Error	95% Confidence Interval
			Lower Bound	Upper Bound
m	0.42a	0.0117547	0.400621	0.446755
w	0.34a	0.00826893	0.324499	0.356952
a. Covariates appearing in the model are evaluated at the following values: Alter zum Zeitpunkt der Liquorentnahme (Jahre) = 47.03.
Pairwise Comparisons
Dependent Variable:	QIgM (CSF/Serum)
(I) sex	(J) sex	Mean Difference (I-J)	Std. Error	Sig.b	95% Confidence Interval for Differenceb
					Lower Bound	Upper Bound
m	w	0.08*	0.014384	1.07274e-08	0.054736	0.111189
w	m	-0.08*	0.014384	1.07274e-08	-0.111189	-0.054736
Based on estimated marginal means
*. The mean difference is significant at the .05 level.
b. Adjustment for multiple comparisons: Bonferroni.
albumine
Univariate Analysis of Variance
Between-Subjects Factors
		Value Label	N
sex	1	m	386
	2	w	773
Tests of Between-Subjects Effects
Dependent Variable:	Albumin CSF (mg/l)
Source	Type III Sum of Squares	df	Mean Square	F	Sig.	Partial Eta Squared
Corrected Model	563600.32a	2	281800	103.237	5.59676e-42	0.151543
Intercept	3.37589e+06	1	3.37589e+06	1236.75	7.9477e-185	0.516874
age	341965	1	341965	125.278	1.10553e-27	0.097776
sex	196895	1	196895	72.1323	6.11004e-17	0.0587333
Error	3.15547e+06	1156	2729.64
Total	4.42358e+07	1159
Corrected Total	3.71907e+06	1158
a. R Squared = 0.152 (Adjusted R Squared = 0.150)
Estimated Marginal Means
sex
Estimates
Dependent Variable:	Albumin CSF (mg/l)
sex	Mean	Std. Error	95% Confidence Interval
			Lower Bound	Upper Bound
m	205.44a	2.66108	200.214	210.656
w	177.75a	1.87981	174.063	181.44
a. Covariates appearing in the model are evaluated at the following values: Alter zum Zeitpunkt der Liquorentnahme (Jahre) = 46.67.
Pairwise Comparisons
Dependent Variable:	Albumin CSF (mg/l)
(I) sex	(J) sex	Mean Difference (I-J)	Std. Error	Sig.b	95% Confidence Interval for Differenceb
					Lower Bound	Upper Bound
m	w	27.68*	3.25957	6.11004e-17	21.2884	34.0791
w	m	-27.68*	3.25957	6.11004e-17	-34.0791	-21.2884
Based on estimated marginal means
*. The mean difference is significant at the .05 level.
b. Adjustment for multiple comparisons: Bonferroni.
Univariate Analysis of Variance
Between-Subjects Factors
		Value Label	N
sex	1	m	358
	2	w	710
Tests of Between-Subjects Effects
Dependent Variable:	Albumin Serum (g/l)
Source	Type III Sum of Squares	df	Mean Square	F	Sig.	Partial Eta Squared
Corrected Model	3972.11a	2	1986.05	84.3638	9.75854e-35	0.136762
Intercept	313816	1	313816	13330.3	0	0.926018
age	3455.37	1	3455.37	146.777	9.65215e-32	0.121126
sex	651.293	1	651.293	27.6657	1.74243e-07	0.0253194
Error	25071.7	1065	23.5415
Total	1.91889e+06	1068
Corrected Total	29043.8	1067
a. R Squared = 0.137 (Adjusted R Squared = 0.135)
Estimated Marginal Means
sex
Estimates
Dependent Variable:	Albumin Serum (g/l)
sex	Mean	Std. Error	95% Confidence Interval
			Lower Bound	Upper Bound
m	43.17a	0.25663	42.6631	43.6702
w	41.51a	0.182161	41.1531	41.868
a. Covariates appearing in the model are evaluated at the following values: Alter zum Zeitpunkt der Liquorentnahme (Jahre) = 46.89.
Pairwise Comparisons
Dependent Variable:	Albumin Serum (g/l)
(I) sex	(J) sex	Mean Difference (I-J)	Std. Error	Sig.b	95% Confidence Interval for Differenceb
					Lower Bound	Upper Bound
m	w	1.66*	0.31487	1.74243e-07	1.03832	2.27399
w	m	-1.66*	0.31487	1.74243e-07	-2.27399	-1.03832
Based on estimated marginal means
*. The mean difference is significant at the .05 level.
b. Adjustment for multiple comparisons: Bonferroni.
Univariate Analysis of Variance
Between-Subjects Factors
		Value Label	N
sex	1	m	358
	2	w	710
Tests of Between-Subjects Effects
Dependent Variable:	QAlbumin (CSF/Serum)
Source	Type III Sum of Squares	df	Mean Square	F	Sig.	Partial Eta Squared
Corrected Model	512.01a	2	256.004	193.642	1.86673e-72	0.266673
Intercept	1245.47	1	1245.47	942.076	1.00093e-148	0.469377
age	435.398	1	435.398	329.337	2.44372e-64	0.236196
sex	59.9627	1	59.9627	45.356	2.68235e-11	0.0408482
Error	1407.98	1065	1.32205
Total	23217.2	1068
Corrected Total	1919.99	1067
a. R Squared = 0.267 (Adjusted R Squared = 0.265)
Estimated Marginal Means
sex
Estimates
Dependent Variable:	QAlbumin (CSF/Serum)
sex	Mean	Std. Error	95% Confidence Interval
			Lower Bound	Upper Bound
m	4.80a	0.0608153	4.6803	4.91897
w	4.30a	0.0431679	4.21241	4.38182
a. Covariates appearing in the model are evaluated at the following values: Alter zum Zeitpunkt der Liquorentnahme (Jahre) = 46.89.
Pairwise Comparisons
Dependent Variable:	QAlbumin (CSF/Serum)
(I) sex	(J) sex	Mean Difference (I-J)	Std. Error	Sig.b	95% Confidence Interval for Differenceb
					Lower Bound	Upper Bound
m	w	0.50*	0.0746168	2.68235e-11	0.356108	0.648933
w	m	-0.50*	0.0746168	2.68235e-11	-0.648933	-0.356108
Based on estimated marginal means
*. The mean difference is significant at the .05 level.
b. Adjustment for multiple comparisons: Bonferroni.
Univariate Analysis of Variance
Between-Subjects Factors
		Value Label	N
sex	1	m	354
	2	w	701
Tests of Between-Subjects Effects
Dependent Variable:	IgG Index
Source	Type III Sum of Squares	df	Mean Square	F	Sig.	Partial Eta Squared
Corrected Model	0.05a	2	0.0261018	1.05588	0.348255	0.00200335
Intercept	40.5554	1	40.5554	1640.56	6.47394e-217	0.609294
age	0.0510653	1	0.0510653	2.06571	0.150942	0.00195976
sex	0.000599195	1	0.000599195	0.0242389	0.876309	2.30402e-05
Error	26.0059	1052	0.0247204
Total	312.422	1055
Corrected Total	26.0581	1054
a. R Squared = 0.002 (Adjusted R Squared = 0.000)
Estimated Marginal Means
sex
Estimates
Dependent Variable:	IgG Index
age	Mean	Std. Error	95% Confidence Interval
			Lower Bound	Upper Bound
m	0.52a	0.00836118	0.503526	0.536339
w	0.52a	0.00594006	0.509874	0.533186
a. Covariates appearing in the model are evaluated at the following values: Alter zum Zeitpunkt der Liquorentnahme (Jahre) = 46.87.
Pairwise Comparisons
Dependent Variable:	IgG Index
(I) sex	(J) sex	Mean Difference (I-J)	Std. Error	Sig.a	95% Confidence Interval for Differencea
					Lower Bound	Upper Bound
m	w	-0.0015974	0.0102602	0.876309	-0.0217302	0.0185354
w	m	0.0015974	0.0102602	0.876309	-0.0185354	0.0217302
Based on estimated marginal means
a. Adjustment for multiple comparisons: Bonferroni.
antibody indices
Univariate Analysis of Variance
Between-Subjects Factors
		Value Label	N
sex	1	m	280
	2	w	531
Tests of Between-Subjects Effects
Dependent Variable:	measles (IgG Antikörper Index)
Source	Type III Sum of Squares	df	Mean Square	F	Sig.	Partial Eta Squared
Corrected Model	0.46a	2	0.231017	7.25584	0.000752996	0.0176431
Intercept	72.7127	1	72.7127	2283.77	1.15856e-237	0.738661
age	0.407673	1	0.407673	12.8043	0.000366431	0.0155997
sex	0.0695948	1	0.0695948	2.18585	0.139674	0.00269796
Error	25.7258	808	0.0318388
Total	837.228	811
Corrected Total	26.1878	810
a. R Squared = 0.018 (Adjusted R Squared = 0.015)
Estimated Marginal Means
sex
Estimates
Dependent Variable:	measles (IgG Antikörper Index)
sex	Mean	Std. Error	95% Confidence Interval
			Lower Bound	Upper Bound
m	0.99a	0.0106717	0.966305	1.0082
w	1.01a	0.00774653	0.991554	1.02197
a. Covariates appearing in the model are evaluated at the following values: Alter zum Zeitpunkt der Liquorentnahme (Jahre) = 49.77.
Pairwise Comparisons
Dependent Variable:	measles IgG antibody
(I) sex	(J) sex	Mean Difference (I-J)	Std. Error	Sig.a	95% Confidence Interval for Differencea
					Lower Bound	Upper Bound
m	w	-0.0195066	0.0131939	0.139674	-0.045405	0.00639169
w	m	0.0195066	0.0131939	0.139674	-0.00639169	0.045405
Based on estimated marginal means
a. Adjustment for multiple comparisons: Bonferroni.
Univariate Analysis of Variance
Between-Subjects Factors
		Value Label	N
sex	1	m	272
	2	w	515
Tests of Between-Subjects Effects
Dependent Variable:	rubella
Source	Type III Sum of Squares	df	Mean Square	F	Sig.	Partial Eta Squared
Corrected Model	0.04a	2	0.0211143	0.841413	0.43149	0.00214186
Intercept	83.0486	1	83.0486	3309.52	1.35073e-283	0.808478
age	0.00513733	1	0.00513733	0.204725	0.651059	0.00026106
sex	0.0387705	1	0.0387705	1.54502	0.214244	0.00196681
Error	19.6736	784	0.0250939
Total	784.712	787
Corrected Total	19.7158	786
a. R Squared = 0.002 (Adjusted R Squared = 0.000)
Estimated Marginal Means
sex
Estimates
Dependent Variable:	rubella
sex	Mean	Std. Error	95% Confidence Interval
			Lower Bound	Upper Bound
m	1.00a	0.00961879	0.976719	1.01448
w	0.98a	0.00698567	0.967096	0.994522
a. Covariates appearing in the model are evaluated at the following values: Alter zum Zeitpunkt der Liquorentnahme (Jahre) = 48.15.
Pairwise Comparisons
Dependent Variable:	rubella
(I) sex	(J) sex	Mean Difference (I-J)	Std. Error	Sig.a	95% Confidence Interval for Differencea
					Lower Bound	Upper Bound
m	w	0.014791	0.0118996	0.214244	-0.00856776	0.0381498
w	m	-0.014791	0.0118996	0.214244	-0.0381498	0.00856776
Based on estimated marginal means
a. Adjustment for multiple comparisons: Bonferroni.
Univariate Analysis of Variance
Between-Subjects Factors
		Value Label	N
sex	1	m	292
	2	w	590
Tests of Between-Subjects Effects
Dependent Variable:	varicella
Source	Type III Sum of Squares	df	Mean Square	F	Sig.	Partial Eta Squared
Corrected Model	0.19a	2	0.0960708	3.43637	0.0326144	0.00775815
Intercept	90.3169	1	90.3169	3230.55	1.26552e-296	0.786108
age	0.183259	1	0.183259	6.555	0.0106251	0.00740213
sex	0.00366176	1	0.00366176	0.130978	0.717507	0.000148985
Error	24.5743	879	0.0279571
Total	889.71	882
Corrected Total	24.7664	881
a. R Squared = 0.008 (Adjusted R Squared = 0.006)
Estimated Marginal Means
sex
Estimates
Dependent Variable:	varicella
sex	Mean	Std. Error	95% Confidence Interval
			Lower Bound	Upper Bound
m	0.99a	0.00980494	0.973945	1.01243
w	0.99a	0.00689067	0.975322	1.00237
a. Covariates appearing in the model are evaluated at the following values: Alter zum Zeitpunkt der Liquorentnahme (Jahre) = 47.85.
Pairwise Comparisons
Dependent Variable:	varicella
(I) sex	(J) sex	Mean Difference (I-J)	Std. Error	Sig.a	95% Confidence Interval for Differencea
					Lower Bound	Upper Bound
m	w	0.00434302	0.0120003	0.717507	-0.0192096	0.0278956
w	m	-0.00434302	0.0120003	0.717507	-0.0278956	0.0192096
Based on estimated marginal means
a. Adjustment for multiple comparisons: Bonferroni.
Univariate Analysis of Variance
Between-Subjects Factors
		Value Label	N
sex	1	m	204
	2	w	415
Tests of Between-Subjects Effects
Dependent Variable:	herpes virus
Source	Type III Sum of Squares	df	Mean Square	F	Sig.	Partial Eta Squared
Corrected Model	0.04a	2	0.0198198	0.495313	0.609623	0.00160558
Intercept	68.0218	1	68.0218	1699.92	2.69171e-179	0.734015
age	0.0395345	1	0.0395345	0.987996	0.320623	0.00160132
sex	0.000735451	1	0.000735451	0.0183795	0.892205	2.98359e-05
Error	24.6491	616	0.0400148
Total	674.093	619
Corrected Total	24.6887	618
a. R Squared = 0.002 (Adjusted R Squared = -0.002)
Estimated Marginal Means
sex
Estimates
Dependent Variable:	herpes virus
sex	Mean	Std. Error	95% Confidence Interval
			Lower Bound	Upper Bound
m	1.03a	0.0140395	0.998254	1.0534
w	1.02a	0.00983119	1.00419	1.0428
a. Covariates appearing in the model are evaluated at the following values: Alter zum Zeitpunkt der Liquorentnahme (Jahre) = 50.09.
Pairwise Comparisons
Dependent Variable:	herpes virus
(I) sex	(J) sex	Mean Difference (I-J)	Std. Error	Sig.a	95% Confidence Interval for Differencea
					Lower Bound	Upper Bound
m	w	0.00232733	0.0171669	0.892205	-0.0313853	0.03604
w	m	-0.00232733	0.0171669	0.892205	-0.03604	0.0313853
Based on estimated marginal means
a. Adjustment for multiple comparisons: Bonferroni.
Univariate Analysis of Variance
Between-Subjects Factors
		Value Label	N
sex	1	m	163
	2	w	310
Tests of Between-Subjects Effects
Dependent Variable:	borrelia
Source	Type III Sum of Squares	df	Mean Square	F	Sig.	Partial Eta Squared
Corrected Model	0.06a	2	0.0303707	0.60569	0.546123	0.00257078
Intercept	65.4424	1	65.4424	1305.13	1.01341e-137	0.735231
age	0.00392025	1	0.00392025	0.0781826	0.779899	0.000166318
sex	0.0580126	1	0.0580126	1.15696	0.282649	0.00245557
Error	23.5669	470	0.0501423
Total	635.06	473
Corrected Total	23.6276	472
a. R Squared = 0.003 (Adjusted R Squared = -0.002)
Estimated Marginal Means
sex
Estimates
Dependent Variable:	borrelia
sex	Mean	Std. Error	95% Confidence Interval
			Lower Bound	Upper Bound
m	1.12a	0.0175499	1.08718	1.15615
w	1.14a	0.0127222	1.11999	1.16999
a. Covariates appearing in the model are evaluated at the following values: Alter zum Zeitpunkt der Liquorentnahme (Jahre) = 48.88.
Pairwise Comparisons
Dependent Variable:	borrelia
(I) sex	(J) sex	Mean Difference (I-J)	Std. Error	Sig.a	95% Confidence Interval for Differencea
					Lower Bound	Upper Bound
m	w	-0.0233251	0.0216853	0.282649	-0.0659372	0.019287
w	m	0.0233251	0.0216853	0.282649	-0.019287	0.0659372
Based on estimated marginal means
a. Adjustment for multiple comparisons: Bonferroni.
Program: IBM SPSS Statistics
The analyses were performed using the statistical software IBM SPSS statistics (for Macintosh) v29.0.1.
p-value: colors
The colored markings indicate the range in which the respective p-value lies.
Conventionally, test results with a p-value of p ≤ 0.05 are considered statistically significant.
Such p-values are highlighted in green in the results. All p-values that exceed the conventional significance level of 0.05 are marked in red.
