# Supplementary material for: Effects of Biological Sex and Age on Cerebrospinal Fluid Markers—A Retrospective Observational Study
Source: Ann Clin Transl Neurol. 2026 Jan 12;13(6):1222–35. doi: 10.1002/acn3.70307 (PMC13251452; doi:10.1002/acn3.70307)
Supplement: Supplementary file 6 — Table S6: Pairwise t‐test comparisons examining the effect of age on cerebrospinal fluid (CSF) biomarkers across age groups. Bonferroni or Tamhane corrections were applied depending on the assumption of equal variances. [file ACN3-13-1222-s006.xlsx]

## Sheet: Tabelle1
Table 6: Effects of age on CSF Biomarkers - pairwise comparisons with t-test correction acccording to Bonferroni or Tamhane depending on the equalitiy of variances
Pairwise post-hoc comparisons
CSF lactate (mmol/l)
Age group	18–29y	30–49y	50–64y	64–74y	≥ 75y	B
0–17y	>0,99	0.0225815	<0,001	<0,001	<0,001
18–29y		<0,001	<0,001	<0,001	<0,001
30–49y			0.0112199	0.00147584	<0,001
50–64y				0.834521	0.214224
64–74y					>0,99
CSF glucose (mg/dl)
Age group	18–29y	30–49y	50–64y	64–74y	≥ 75y	TH
0–17y	0.0112569	<0,001	<0,001	<0,001	<0,001
18–29y		0.213162	0.000620875	0.0376802	0.00224946
30–49y			0.187848	0.584186	0.071873
50–64y				>0,99	0.962929
64–74y					>0,99
Serum glucose (mg/dl)
Age group	18–29y	30–49y	50–64y	64–74y	≥ 75y	TH
0–17y	0.256572	<0,001	<0,001	<0,001	<0,001
18–29y		0.00785071	<0,001	<0,001	<0,001
30–49y			<0,001	<0,001	0.0027392
50–64y				0.892526	>0,99
64–74y					>0,99
Q Glucose (mg/dl)
Age group	18–29y	30–49y	50–64y	64–74y	≥ 75y	TH
0–17y	>0,99	0.278058	0.0428395	<0,001	0.00913687
18–29y		0.197629	0.048896	<0,001	0.00737401
30–49y			0.430079	0.000862461	0.389303
50–64y				>0,99	>0,99
64–74y					0.797023
CSF protein (mg/l)
Age group	18–29y	30–49y	50–64y	64–74y	≥ 75y	TH
0–17y	<0,001	<0,001	<0,001	<0,001	<0,001
18–29y		<0,001	<0,001	<0,001	<0,001
30–49y			<0,001	<0,001	0.0106886
50–64y				>0,99	>0,99
64–74y					>0,99
CSF IgG (mg/l)
Age group	18–29y	30–49y	50–64y	64–74y	≥ 75y	TH
0–17y	<0,001	<0,001	<0,001	<0,001	<0,001
18–29y		0.012225	0.000535187	0.0773821	0.00247229
30–49y			0.977869	>0,99	0.637221
50–64y				>0,99	>0,99
64–74y					0.973543
Serum IgG (g/l)
Age group	18–29y	30–49y	50–64y	64–74y	≥ 75y	B
0–17y	>0,99	>0,99	0.0901777	0.0109341	0.121568
18–29y		>0,99	<0,001	<0,001	<0,001
30–49y			<0,001	<0,001	0.00263906
50–64y				>0,99	>0,99
64–74y					>0,99
Q IgG
Age group	18–29y	30–49y	50–64y	64–74y	≥ 75y	TH
0–17y	<0,001	<0,001	<0,001	<0,001	<0,001
18–29y		<0,001	<0,001	0.00207706	<0,001
30–49y			<0,001	0.138337	<0,001
50–64y				0.977775	0.119225
64–74y					>0,99
CSF IgA (mg/l)
Age group	18–29y	30–49y	50–64y	64–74y	≥ 75y	TH
0–17y	<0,001	<0,001	<0,001	<0,001	<0,001
18–29y		0.00165052	<0,001	<0,001	<0,001
30–49y			0.000718915	0.0263846	0.0495414
50–64y				>0,99	>0,99
64–74y					>0,99
Serum IgA (g/l)
Age group	18–29y	30–49y	50–64y	64–74y	≥ 75y	B
0–17y	0.00298466	<0,001	<0,001	<0,001	<0,001
18–29y		>0,99	0.314303	>0,99	>0,99
30–49y			>0,99	>0,99	>0,99
50–64y				>0,99	>0,99
64–74y					>0,99
Q IgA
Age group	18–29y	30–49y	50–64y	64–74y	≥ 75y	TH
0–17y	0.0375898	<0,001	<0,001	<0,001	<0,001
18–29y		<0,001	<0,001	<0,001	<0,001
30–49y			<0,001	0.00216999	<0,001
50–64y				>0,99	0.875409
64–74y					0.935696
CSF IgM (mg/l)
Age group	18–29y	30–49y	50–64y	64–74y	≥ 75y	TH
0–17y	<0,001	<0,001	<0,001	<0,001	<0,001
18–29y		0.224727	0.763226	>0,99	0.157778
30–49y			>0,99	0.537515	>0,99
50–64y				0.929443	0.909085
64–74y					0.27391
Serum IgM (g/l)
Age group	18–29y	30–49y	50–64y	64–74y	≥ 75y	B
0–17y	>0,99	>0,99	0.593326	0.549804	0.0491217
18–29y		>0,99	0.0560067	0.131095	0.00209388
30–49y			0.00422436	0.0335401	<0,001
50–64y				>0,99	>0,99
64–74y					>0,99
Q IgM
Age group	18–29y	30–49y	50–64y	64–74y	≥ 75y	TH
0–17y	0.790788	0.0751597	0.000712411	0.00310393	<0,001
18–29y		0.0498692	<0,001	0.00093466	<0,001
30–49y			0.00436052	0.305841	<0,001
50–64y				>0,99	0.0169061
64–74y					0.0255495
CSF albumin (mg/l)
Age group	18–29y	30–49y	50–64y	64–74y	≥ 75y	TH
0–17y	0.0007877	<0,001	<0,001	<0,001	<0,001
18–29y		<0,001	<0,001	<0,001	<0,001
30–49y			<0,001	0.0122155	0.568387
50–64y				>0,99	>0,99
64–74y					>0,99
Serum albumin (g/l)
Age group	18–29y	30–49y	50–64y	64–74y	≥ 75y	B
0–17y	>0,99	0.839767	0.00962812	<0,001	<0,001
18–29y		>0,99	0.00294839	<0,001	<0,001
30–49y			0.0260736	<0,001	<0,001
50–64y				0.123555	<0,001
64–74y					<0,001
Q Albumin
Age group	18–29y	30–49y	50–64y	64–74y	≥ 75y	TH
0–17y	<0,001	<0,001	<0,001	<0,001	<0,001
18–29y		<0,001	<0,001	<0,001	<0,001
30–49y			<0,001	<0,001	<0,001
50–64y				0.586409	0.0151477
64–74y					0.811543
		B = Bonferoni corection (t-test correction for pairwise comparisons with equal variances)
		TH = Tamhane Correction (t-test correction for pairwise comparisons with unequal variances)
