# Supplementary material for: Effects of Biological Sex and Age on Cerebrospinal Fluid Markers—A Retrospective Observational Study
Source: Ann Clin Transl Neurol. 2026 Jan 12;13(6):1222–35. doi: 10.1002/acn3.70307 (PMC13251452; doi:10.1002/acn3.70307)
Supplement: Supplementary file 7 — Table S7: Regression analysis to model age‐dependent reference values for individual cerebrospinal fluid (CSF) biomarkers. Relationships between cerebrospinal fluid (CSF) biomarkers and age were evaluated using Pearson correlation and linear regression. Unstandardized regression coefficients B describe the age‐dependent change in each biomarker. [file ACN3-13-1222-s007.xlsx]

## Sheet: Ergebnisse
Regression Analysis
Note
Only the 1270 included individuals are considered hereafter. If data are missing for some individuals, the sample size for the respective analysis may be smaller.
Regression Analysis
total: age ~ lactate mmoll
Correlations
Confidence Intervals
	Pearson Correlation	Sig. (2-tailed)	95% Confidence Intervals (2-tailed)a
			Lower	Upper
age (years) - lactate CSF (mmol/l)	0.308399	6.93159e-26	0.254172	0.360694
a. Estimation is based on Fisher's r-to-z transformation.
Regression
Model Summary
Model	R	R Square	Adjusted R Square	Std. Error of the Estimate	Change Statistics
					R Square Change	F Change	df1	df2	Sig. F Change
1	0,31a	0.0951102	0.0942935	0.203842	0.0951102	116.458	1	1108	6.93159e-26
a. Predictors: (Constant), age (years)
Coefficientsa
Model		Unstandardized Coefficients		Standardized Coefficients	t	Sig.	95,0% Confidence Interval for B
		B	Std. Error	Beta			Lower Bound	Upper Bound
1	(Constant)	1.25361	0.016632		75.3734	0	1.22098	1.28625
	age (years)	0.00355906	0.000329799	0.308399	10.7916	6.93159e-26	0.00291196	0.00420616
a. Dependent Variable: lactate CSF (mmol/l)
Regression Analysis
per sex: age ~ lactate mmoll
Correlations
Confidence Intervals
sex		Pearson Correlation	Sig. (2-tailed)	95% Confidence Intervals (2-tailed)a
				Lower	Upper
male	age (years) - lactate CSF (mmol/l)	0.343032	1.03644e-11	0.250075	0.429722
female	age (years) - lactate CSF (mmol/l)	0.293325	4.13233e-16	0.22594	0.357917
a. Estimation is based on Fisher's r-to-z transformation.
Regression
Model Summary
sex	Model	R	R Square	Adjusted R Square	Std. Error of the Estimate	Change Statistics
						R Square Change	F Change	df1	df2	Sig. F Change
male	1	0,34a	0.117671	0.115286	0.18927	0.117671	49.3445	1	370	1.03644e-11
female	1	0,29a	0.0860398	0.0847981	0.211008	0.0860398	69.2867	1	736	4.13233e-16
a. Predictors: (Constant), age (years)
Coefficientsa
sex	Model		Unstandardized Coefficients		Standardized Coefficients	t	Sig.	95,0% Confidence Interval for B
			B	Std. Error	Beta			Lower Bound	Upper Bound
male	1	(Constant)	1.241	0.0275525		45.0414	2.98262e-152	1.18682	1.29518
		age (years)	0.00373554	0.000531782	0.343032	7.02457	1.03644e-11	0.00268985	0.00478124
female	1	(Constant)	1.25909	0.0208147		60.4907	8.04505e-288	1.21823	1.29996
		age (years)	0.00348466	0.000418635	0.293325	8.32387	4.13233e-16	0.0026628	0.00430653
a. Dependent Variable: lactate CSF (mmol/l)
Regression Analysis
total: age ~ GlucoseCSFinmmoll
Correlations
Confidence Intervals
	Pearson Correlation	Sig. (2-tailed)	95% Confidence Intervals (2-tailed)a
			Lower	Upper
age (years) - glucose CSF (mmol/l)	0.18042	1.41317e-09	0.122885	0.236747
a. Estimation is based on Fisher's r-to-z transformation.
Regression
Model Summary
Model	R	R Square	Adjusted R Square	Std. Error of the Estimate	Change Statistics
					R Square Change	F Change	df1	df2	Sig. F Change
1	0,18a	0.0325514	0.0316783	0.610227	0.0325514	37.2805	1	1108	1.41317e-09
a. Predictors: (Constant), age (years)
Coefficientsa
Model		Unstandardized Coefficients		Standardized Coefficients	t	Sig.	95,0% Confidence Interval for B
		B	Std. Error	Beta			Lower Bound	Upper Bound
1	(Constant)	3.27211	0.0497901		65.7181	0	3.17442	3.3698
	age (years)	0.00602821	0.000987295	0.18042	6.10578	1.41317e-09	0.00409103	0.00796539
a. Dependent Variable: glucose CSF (mmol/l)
Regression Analysis
per sex: age ~ GlucoseCSFinmmoll
Correlations
Confidence Intervals
sex		Pearson Correlation	Sig. (2-tailed)	95% Confidence Intervals (2-tailed)a
				Lower	Upper
male	age (years) - glucose CSF (mmol/l)	0.159382	0.00204624	0.0586535	0.256898
female	age (years) - glucose CSF (mmol/l)	0.181974	6.46564e-07	0.111266	0.250848
a. Estimation is based on Fisher's r-to-z transformation.
Regression
Model Summary
sex	Model	R	R Square	Adjusted R Square	Std. Error of the Estimate	Change Statistics
						R Square Change	F Change	df1	df2	Sig. F Change
male	1	0,16a	0.0254026	0.0227686	0.627527	0.0254026	9.64396	1	370	0.00204624
female	1	0,18a	0.0331145	0.0318008	0.593328	0.0331145	25.207	1	736	6.46564e-07
a. Predictors: (Constant), age (years)
Coefficientsa
sex	Model		Unstandardized Coefficients		Standardized Coefficients	t	Sig.	95,0% Confidence Interval for B
			B	Std. Error	Beta			Lower Bound	Upper Bound
male	1	(Constant)	3.41657	0.0913506		37.4006	9.22245e-128	3.23693	3.5962
		age (years)	0.00547536	0.00176313	0.159382	3.10547	0.00204624	0.00200834	0.00894237
female	1	(Constant)	3.21824	0.0585281		54.9861	7.58014e-263	3.10333	3.33314
		age (years)	0.00591006	0.00117715	0.181974	5.02066	6.46564e-07	0.00359909	0.00822102
a. Dependent Variable: glucose CSF (mmol/l)
Regression Analysis
total: age ~ Qglucose CSF/ SERUM both mgdl
Correlations
Confidence Intervals
	Pearson Correlation	Sig. (2-tailed)	95% Confidence Intervals (2-tailed)a
			Lower	Upper
age (years) - Qglucose CSF/serum (mg/dl)	0.129594	3.74506e-05	0.068333	0.18988
a. Estimation is based on Fisher's r-to-z transformation.
Regression
Model Summary
Model	R	R Square	Adjusted R Square	Std. Error of the Estimate	Change Statistics
					R Square Change	F Change	df1	df2	Sig. F Change
1	0,13a	0.0167945	0.0158152	0.656846	0.0167945	17.1497	1	1004	3.74506e-05
a. Predictors: (Constant), age (years)
Coefficientsa
Model		Unstandardized Coefficients		Standardized Coefficients	t	Sig.	95,0% Confidence Interval for B
		B	Std. Error	Beta			Lower Bound	Upper Bound
1	(Constant)	1.37905	0.0565046		24.4059	1.16041e-103	1.26817	1.48993
	age (years)	0.00460468	0.00111191	0.129594	4.14122	3.74506e-05	0.00242274	0.00678662
a. Dependent Variable: Qglucose CSF/serum (mg/dl)
Regression Analysis
per sex: age ~ Qglucose CSF/SERUMboth mgdl
Correlations
Confidence Intervals
sex		Pearson Correlation	Sig. (2-tailed)	95% Confidence Intervals (2-tailed)a
				Lower	Upper
male	age (years) - Qglucose CSF/serum (mg/dl)	0.287717	6.65245e-08	0.18708	0.382377
female	age (years) - Qglucose CSF/serum (mg/dl)	0.104673	0.0068584	0.0289308	0.17922
a. Estimation is based on Fisher's r-to-z transformation.
Regression
Model Summary
sex	Model	R	R Square	Adjusted R Square	Std. Error of the Estimate	Change Statistics
						R Square Change	F Change	df1	df2	Sig. F Change
male	1	0,29a	0.082781	0.0800673	0.330306	0.082781	30.5052	1	338	6.65245e-08
female	1	0,10a	0.0109564	0.00946686	0.771718	0.0109564	7.35563	1	664	0.0068584
a. Predictors: (Constant), age (years)
Coefficientsa
sex	Model		Unstandardized Coefficients		Standardized Coefficients	t	Sig.	95,0% Confidence Interval for B
			B	Std. Error	Beta			Lower Bound	Upper Bound
male	1	(Constant)	1.30889	0.0495862		26.3963	3.99129e-84	1.21136	1.40643
		age (years)	0.00523723	0.000948232	0.287717	5.52315	6.65245e-08	0.00337205	0.00710241
female	1	(Constant)	1.40874	0.0811525		17.3592	6.1346e-56	1.2494	1.56809
		age (years)	0.00439777	0.00162152	0.104673	2.71213	0.0068584	0.00121384	0.00758169
a. Dependent Variable: Qglucose CSF/serum (mg/dl)
Regression Analysis
total: age ~ CSF total protein mgl
Correlations
Confidence Intervals
	Pearson Correlation	Sig. (2-tailed)	95% Confidence Intervals (2-tailed)a
			Lower	Upper
age (years) - total protein CSF (mg/l)	0.378667	3.06086e-42	0.329152	0.426106
a. Estimation is based on Fisher's r-to-z transformation.
Regression
Model Summary
Model	R	R Square	Adjusted R Square	Std. Error of the Estimate	Change Statistics
					R Square Change	F Change	df1	df2	Sig. F Change
1	0,38a	0.143389	0.142675	75.9223	0.143389	200.702	1	1199	3.06086e-42
a. Predictors: (Constant), age (years)
Coefficientsa
Model		Unstandardized Coefficients		Standardized Coefficients	t	Sig.	95,0% Confidence Interval for B
		B	Std. Error	Beta			Lower Bound	Upper Bound
1	(Constant)	232.624	6.13385		37.9246	1.83352e-207	220.59	244.658
	age (years)	1.7107	0.120753	0.378667	14.1669	3.06086e-42	1.47379	1.94761
a. Dependent Variable: total protein CSF (mg/l)
Regression Analysis
per sex: age~ CSFtotal protein mgl
Correlations
Confidence Intervals
sex		Pearson Correlation	Sig. (2-tailed)	95% Confidence Intervals (2-tailed)a
				Lower	Upper
male	age (years) - total protein CSF (mg/l)	0.398145	6.51368e-17	0.313057	0.476893
female	age (years) - total protein CSF (mg/l)	0.367565	8.34276e-27	0.30581	0.426241
a. Estimation is based on Fisher's r-to-z transformation.
Regression
Model Summary
sex	Model	R	R Square	Adjusted R Square	Std. Error of the Estimate	Change Statistics
						R Square Change	F Change	df1	df2	Sig. F Change
male	1	0,40a	0.15852	0.156442	74.3274	0.15852	76.2946	1	405	6.51368e-17
female	1	0,37a	0.135104	0.134012	73.8328	0.135104	123.717	1	792	8.34276e-27
a. Predictors: (Constant), age (years)
Coefficientsa
sex	Model		Unstandardized Coefficients		Standardized Coefficients	t	Sig.	95,0% Confidence Interval for B
			B	Std. Error	Beta			Lower Bound	Upper Bound
male	1	(Constant)	252.139	10.6939		23.5778	5.3956e-78	231.116	273.161
		age (years)	1.80095	0.206184	0.398145	8.73468	6.51368e-17	1.39563	2.20628
female	1	(Constant)	225.686	7.21374		31.2856	1.59164e-140	211.526	239.847
		age (years)	1.59708	0.143586	0.367565	11.1228	8.34276e-27	1.31523	1.87893
a. Dependent Variable: total protein CSF (mg/l)
Regression Analysis
total: age ~ CSFalbuminmgl
Correlations
Confidence Intervals
	Pearson Correlation	Sig. (2-tailed)	95% Confidence Intervals (2-tailed)a
			Lower	Upper
age (years) - albumin CSF (mg/l)	0.314008	6.15656e-28	0.261148	0.364991
a. Estimation is based on Fisher's r-to-z transformation.
Regression
Model Summary
Model	R	R Square	Adjusted R Square	Std. Error of the Estimate	Change Statistics
					R Square Change	F Change	df1	df2	Sig. F Change
1	0,31a	0.0986012	0.0978222	53.8281	0.0986012	126.561	1	1157	6.15656e-28
a. Predictors: (Constant), age (years)
Coefficientsa
Model		Unstandardized Coefficients		Standardized Coefficients	t	Sig.	95,0% Confidence Interval for B
		B	Std. Error	Beta			Lower Bound	Upper Bound
1	(Constant)	142.209	4.28156		33.2142	1.95672e-170	133.808	150.609
	age (years)	0.959121	0.0852558	0.314008	11.2499	6.15656e-28	0.791847	1.12639
a. Dependent Variable: albumin CSF (mg/l)
Regression Analysis
per sex: age~ CSFalbuminmgl
Correlations
Confidence Intervals
sex		Pearson Correlation	Sig. (2-tailed)	95% Confidence Intervals (2-tailed)a
				Lower	Upper
male	age (years) - albumin CSF (mg/l)	0.366242	1.06987e-13	0.276536	0.449622
female	age (years) - albumin CSF (mg/l)	0.284065	8.18021e-16	0.217915	0.347617
a. Estimation is based on Fisher's r-to-z transformation.
Regression
Model Summary
sex	Model	R	R Square	Adjusted R Square	Std. Error of the Estimate	Change Statistics
						R Square Change	F Change	df1	df2	Sig. F Change
male	1	0,37a	0.134133	0.131879	53.3778	0.134133	59.4863	1	384	1.06987e-13
female	1	0,28a	0.0806928	0.0795004	51.6097	0.0806928	67.675	1	771	8.18021e-16
a. Predictors: (Constant), age (years)
Coefficientsa
sex	Model		Unstandardized Coefficients		Standardized Coefficients	t	Sig.	95,0% Confidence Interval for B
			B	Std. Error	Beta			Lower Bound	Upper Bound
male	1	(Constant)	152.795	7.47929		20.4291	2.55862e-63	138.09	167.501
		age (years)	1.12291	0.145591	0.366242	7.71274	1.06987e-13	0.836652	1.40916
female	1	(Constant)	139.083	4.99136		27.8648	9.33634e-119	129.285	148.882
		age (years)	0.827264	0.100561	0.284065	8.22648	8.18021e-16	0.629858	1.02467
a. Dependent Variable: albumin CSF (mg/l)
Regression Analysis
total: age ~ albuminSerumgl
Correlations
Confidence Intervals
	Pearson Correlation	Sig. (2-tailed)	95% Confidence Intervals (2-tailed)a
			Lower	Upper
age (years) - albumin serum (g/l)	-0.338139	5.61835e-30	-0.39021	-0.283912
a. Estimation is based on Fisher's r-to-z transformation.
Regression
Model Summary
Model	R	R Square	Adjusted R Square	Std. Error of the Estimate	Change Statistics
					R Square Change	F Change	df1	df2	Sig. F Change
1	0,34a	0.114338	0.113507	4.91227	0.114338	137.619	1	1066	5.61835e-30
a. Predictors: (Constant), age (years)
Coefficientsa
Model		Unstandardized Coefficients		Standardized Coefficients	t	Sig.	95,0% Confidence Interval for B
		B	Std. Error	Beta			Lower Bound	Upper Bound
1	(Constant)	46.4727	0.404625		114.854	0	45.6787	47.2666
	age (years)	-0.0939893	0.00801195	-0.338139	-11.7311	5.61835e-30	-0.10971	-0.0782683
a. Dependent Variable: albumin serum (g/l)
Regression Analysis
per sex: age ~ AlbuminSerumgl
Correlations
Confidence Intervals
sex		Pearson Correlation	Sig. (2-tailed)	95% Confidence Intervals (2-tailed)a
				Lower	Upper
male	age (years) - albumin serum (g/l)	-0.325827	2.67434e-10	-0.415447	-0.229942
female	age (years) - albumin serum (g/l)	-0.359802	4.00288e-23	-0.422203	-0.294006
a. Estimation is based on Fisher's r-to-z transformation.
Regression
Model Summary
sex	Model	R	R Square	Adjusted R Square	Std. Error of the Estimate	Change Statistics
						R Square Change	F Change	df1	df2	Sig. F Change
male	1	0,33a	0.106163	0.103652	4.97226	0.106163	42.283	1	356	2.67434e-10
female	1	0,36a	0.129457	0.128228	4.79258	0.129457	105.286	1	708	4.00288e-23
a. Predictors: (Constant), age (years)
Coefficientsa
sex	Model		Unstandardized Coefficients		Standardized Coefficients	t	Sig.	95,0% Confidence Interval for B
			B	Std. Error	Beta			Lower Bound	Upper Bound
male	1	(Constant)	47.357	0.713257		66.3954	1.30676e-202	45.9542	48.7597
		age (years)	-0.0895406	0.0137701	-0.325827	-6.50254	2.67434e-10	-0.116622	-0.0624596
female	1	(Constant)	46.1699	0.482875		95.6146	0	45.2219	47.118
		age (years)	-0.0994187	0.00968909	-0.359802	-10.2609	4.00288e-23	-0.118441	-0.0803959
a. Dependent Variable: albumin serum (g/l)
Regression Analysis
total: age ~ QAlbuminCSFSerum
Correlations
Confidence Intervals
	Pearson Correlation	Sig. (2-tailed)	95% Confidence Intervals (2-tailed)a
			Lower	Upper
age (years) - Qalbumin (CSF/serum)	0.485224	3.61804e-64	0.437986	0.529789
a. Estimation is based on Fisher's r-to-z transformation.
Regression
Model Summary
Model	R	R Square	Adjusted R Square	Std. Error of the Estimate	Change Statistics
					R Square Change	F Change	df1	df2	Sig. F Change
1	0,49a	0.235442	0.234725	1.17348	0.235442	328.27	1	1066	3.61804e-64
a. Predictors: (Constant), age (years)
Coefficientsa
Model		Unstandardized Coefficients		Standardized Coefficients	t	Sig.	95,0% Confidence Interval for B
		B	Std. Error	Beta			Lower Bound	Upper Bound
1	(Constant)	2.83959	0.0966598		29.3771	1.87383e-139	2.64992	3.02925
	age (years)	0.0346774	0.00191395	0.485224	18.1182	3.61804e-64	0.0309219	0.038433
a. Dependent Variable: Qalbumin (CSF/serum)
Regression Analysis
per sex: age ~ QAlbuminCSFSerum
Correlations
Confidence Intervals
sex		Pearson Correlation	Sig. (2-tailed)	95% Confidence Intervals (2-tailed)a
				Lower	Upper
male	age (years) - Qalbumin (CSF/serum)	0.528249	4.0501e-27	0.449193	0.599097
female	age (years) - Qalbumin (CSF/serum)	0.463758	3.78556e-39	0.403964	0.519606
a. Estimation is based on Fisher's r-to-z transformation.
Regression
Model Summary
sex	Model	R	R Square	Adjusted R Square	Std. Error of the Estimate	Change Statistics
						R Square Change	F Change	df1	df2	Sig. F Change
male	1	0,53a	0.279047	0.277022	1.13054	0.279047	137.791	1	356	4.0501e-27
female	1	0,46a	0.215071	0.213963	1.1593	0.215071	193.993	1	708	3.78556e-39
a. Predictors: (Constant), age (years)
Coefficientsa
sex	Model		Unstandardized Coefficients		Standardized Coefficients	t	Sig.	95,0% Confidence Interval for B
			B	Std. Error	Beta			Lower Bound	Upper Bound
male	1	(Constant)	3.07301	0.162172		18.949	7.2238e-56	2.75407	3.39194
		age (years)	0.0367517	0.00313089	0.528249	11.7384	4.0501e-27	0.0305944	0.0429091
female	1	(Constant)	2.76557	0.116805		23.6769	9.74953e-92	2.53625	2.9949
		age (years)	0.0326439	0.00234374	0.463758	13.9281	3.78556e-39	0.0280424	0.0372455
a. Dependent Variable: Qalbumin (CSF/serum)
Regression Analysis
total: age ~ CSFIgGmgl
Correlations
Confidence Intervals
	Pearson Correlation	Sig. (2-tailed)	95% Confidence Intervals (2-tailed)a
			Lower	Upper
age (years) - IgG CSF (mg/l)	0.196255	1.65127e-11	0.140209	0.251048
a. Estimation is based on Fisher's r-to-z transformation.
Regression
Model Summary
Model	R	R Square	Adjusted R Square	Std. Error of the Estimate	Change Statistics
					R Square Change	F Change	df1	df2	Sig. F Change
1	0,20a	0.0385162	0.0376837	7.19512	0.0385162	46.2683	1	1155	1.65127e-11
a. Predictors: (Constant), age (years)
Coefficientsa
Model		Unstandardized Coefficients		Standardized Coefficients	t	Sig.	95,0% Confidence Interval for B
		B	Std. Error	Beta			Lower Bound	Upper Bound
1	(Constant)	18.7953	0.57241		32.8354	1.47175e-167	17.6722	19.9184
	age (years)	0.0775197	0.0113965	0.196255	6.80208	1.65127e-11	0.0551596	0.0998798
a. Dependent Variable: IgG CSF (mg/l)
Regression Analysis
per sex: age ~ CSFIgGmgl
Correlations
Confidence Intervals
sex		Pearson Correlation	Sig. (2-tailed)	95% Confidence Intervals (2-tailed)a
				Lower	Upper
male	age (years) - IgG CSF (mg/l)	0.249069	7.20071e-07	0.153058	0.340422
female	age (years) - IgG CSF (mg/l)	0.162268	5.94316e-06	0.0927236	0.230236
a. Estimation is based on Fisher's r-to-z transformation.
Regression
Model Summary
sex	Model	R	R Square	Adjusted R Square	Std. Error of the Estimate	Change Statistics
						R Square Change	F Change	df1	df2	Sig. F Change
male	1	0,25a	0.0620353	0.0595926	7.08949	0.0620353	25.3971	1	384	7.20071e-07
female	1	0,16a	0.0263308	0.0250646	7.11989	0.0263308	20.7959	1	769	5.94316e-06
a. Predictors: (Constant), age (years)
Coefficientsa
sex	Model		Unstandardized Coefficients		Standardized Coefficients	t	Sig.	95,0% Confidence Interval for B
			B	Std. Error	Beta			Lower Bound	Upper Bound
male	1	(Constant)	19.3984	0.993378		19.5277	1.78748e-59	17.4452	21.3515
		age (years)	0.0974499	0.019337	0.249069	5.03955	7.20071e-07	0.0594302	0.13547
female	1	(Constant)	18.6724	0.688753		27.1105	4.00868e-114	17.3204	20.0245
		age (years)	0.0632685	0.0138739	0.162268	4.56026	5.94316e-06	0.0360333	0.0905038
a. Dependent Variable: IgG CSF (mg/l)
Regression Analysis
total: age ~ CSFIgAmgl
Correlations
Confidence Intervals
	Pearson Correlation	Sig. (2-tailed)	95% Confidence Intervals (2-tailed)a
			Lower	Upper
age (years) - IgA CSF (mg/l)	0.289709	8.27869e-24	0.236018	0.341637
a. Estimation is based on Fisher's r-to-z transformation.
Regression
Model Summary
Model	R	R Square	Adjusted R Square	Std. Error of the Estimate	Change Statistics
					R Square Change	F Change	df1	df2	Sig. F Change
1	0,29a	0.0839316	0.0831384	1.19038	0.0839316	105.823	1	1155	8.27869e-24
a. Predictors: (Constant), age (years)
Coefficientsa
Model		Unstandardized Coefficients		Standardized Coefficients	t	Sig.	95,0% Confidence Interval for B
		B	Std. Error	Beta			Lower Bound	Upper Bound
1	(Constant)	1.393	0.0947012		14.7094	5.06139e-45	1.2072	1.57881
	age (years)	0.0193958	0.00188547	0.289709	10.287	8.27869e-24	0.0156965	0.0230952
a. Dependent Variable: IgA CSF (mg/l)
Regression Analysis
per sex: age ~ CSFIgAmgl
Correlations
Confidence Intervals
sex		Pearson Correlation	Sig. (2-tailed)	95% Confidence Intervals (2-tailed)a
				Lower	Upper
male	age (years) - IgA CSF (mg/l)	0.314581	2.58703e-10	0.221727	0.401781
female	age (years) - IgA CSF (mg/l)	0.272003	1.52068e-14	0.20534	0.336153
a. Estimation is based on Fisher's r-to-z transformation.
Regression
Model Summary
sex	Model	R	R Square	Adjusted R Square	Std. Error of the Estimate	Change Statistics
						R Square Change	F Change	df1	df2	Sig. F Change
male	1	0,31a	0.0989612	0.0966148	1.19135	0.0989612	42.1748	1	384	2.58703e-10
female	1	0,27a	0.0739854	0.0727812	1.15777	0.0739854	61.4405	1	769	1.52068e-14
a. Predictors: (Constant), age (years)
Coefficientsa
sex	Model		Unstandardized Coefficients		Standardized Coefficients	t	Sig.	95,0% Confidence Interval for B
			B	Std. Error	Beta			Lower Bound	Upper Bound
male	1	(Constant)	1.6323	0.166931		9.77825	2.60379e-20	1.30408	1.96051
		age (years)	0.0211028	0.00324947	0.314581	6.49421	2.58703e-10	0.0147138	0.0274918
female	1	(Constant)	1.31119	0.111998		11.7072	3.0058e-29	1.09133	1.53104
		age (years)	0.0176837	0.00225604	0.272003	7.8384	1.52068e-14	0.013255	0.0221124
a. Dependent Variable: IgA CSF (mg/l)
Regression Analysis
total: age ~ CSFIgMmgl
Correlations
Confidence Intervals
	Pearson Correlation	Sig. (2-tailed)	95% Confidence Intervals (2-tailed)a
			Lower	Upper
age (years) - IgM CSF (mg/l)	0.0888071	0.00249905	0.0313355	0.145693
a. Estimation is based on Fisher's r-to-z transformation.
Regression
Model Summary
Model	R	R Square	Adjusted R Square	Std. Error of the Estimate	Change Statistics
					R Square Change	F Change	df1	df2	Sig. F Change
1	0,09a	0.0078867	0.00702772	0.1829	0.0078867	9.18155	1	1155	0.00249905
a. Predictors: (Constant), age (years)
Coefficientsa
Model		Unstandardized Coefficients		Standardized Coefficients	t	Sig.	95,0% Confidence Interval for B
		B	Std. Error	Beta			Lower Bound	Upper Bound
1	(Constant)	0.306075	0.0145507		21.035	2.02599e-83	0.277526	0.334624
	age (years)	0.00087782	0.0002897	0.0888071	3.03011	0.00249905	0.000309424	0.00144622
a. Dependent Variable: IgM CSF (mg/l)
regression analysis
per sex: age ~ CSFIgMmgl
Correlations
Confidence Intervals
sex		Pearson Correlation	Sig. (2-tailed)	95% Confidence Intervals (2-tailed)a
				Lower	Upper
male	age (years) - IgM CSF (mg/l)	0.163876	0.00123327	0.0651248	0.259448
female	age (years) - IgM CSF (mg/l)	0.0539362	0.134575	-0.0167339	0.12407
a. Estimation is based on Fisher's r-to-z transformation.
Regression
Model Summary
sex	Model	R	R Square	Adjusted R Square	Std. Error of the Estimate	Change Statistics
						R Square Change	F Change	df1	df2	Sig. F Change
male	1	0,16a	0.0268552	0.024321	0.176457	0.0268552	10.597	1	384	0.00123327
female	1	0,05a	0.00290912	0.00161251	0.185863	0.00290912	2.24364	1	769	0.134575
a. Predictors: (Constant), age (years)
Coefficientsa
sex	Model		Unstandardized Coefficients		Standardized Coefficients	t	Sig.	95,0% Confidence Interval for B
			B	Std. Error	Beta			Lower Bound	Upper Bound
male	1	(Constant)	0.266875	0.0247252		10.7937	6.72844e-24	0.218262	0.315489
		age (years)	0.00156677	0.000481299	0.163876	3.2553	0.00123327	0.000620461	0.00251308
female	1	(Constant)	0.324641	0.0179798		18.0559	5.03516e-61	0.289346	0.359937
		age (years)	0.000542494	0.000362175	0.0539362	1.49788	0.134575	-0.000168475	0.00125346
a. Dependent Variable: IgM CSF (mg/l)
Regression Analysis
total: age ~ QIgGCSFSerum
Correlations
Confidence Intervals
	Pearson Correlation	Sig. (2-tailed)	95% Confidence Intervals (2-tailed)a
			Lower	Upper
age (years) - QIgG CSF / serum	0.313521	1.7059e-25	0.258049	0.366933
a. Estimation is based on Fisher's r-to-z transformation.
Regression
Model Summary
Model	R	R Square	Adjusted R Square	Std. Error of the Estimate	Change Statistics
					R Square Change	F Change	df1	df2	Sig. F Change
1	0,31a	0.0982956	0.0974393	0.966938	0.0982956	114.788	1	1053	1.7059e-25
a. Predictors: (Constant), age (years)
Coefficientsa
Model		Unstandardized Coefficients		Standardized Coefficients	t	Sig.	95,0% Confidence Interval for B
		B	Std. Error	Beta			Lower Bound	Upper Bound
1	(Constant)	1.53238	0.0806136		19.009	1.68757e-69	1.3742	1.69057
	age (years)	0.0171258	0.00159846	0.313521	10.7139	1.7059e-25	0.0139893	0.0202623
a. Dependent Variable: QIgG CSF / serum
Regression analysis
per sex: age ~ QIgGCSFSerum
Correlations
Confidence Intervals
sex		Pearson Correlation	Sig. (2-tailed)	95% Confidence Intervals (2-tailed)a
				Lower	Upper
male	age (years) - QIgG CSF / serum	0.429445	2.55875e-17	0.340449	0.510814
female	age (years) - QIgG CSF / serum	0.279743	4.53961e-14	0.210045	0.346613
a. Estimation is based on Fisher's r-to-z transformation.
Regression
Model Summary
sex	Model	R	R Square	Adjusted R Square	Std. Error of the Estimate	Change Statistics
						R Square Change	F Change	df1	df2	Sig. F Change
male	1	0,43a	0.184423	0.182106	0.659642	0.184423	79.5962	1	352	2.55875e-17
female	1	0,28a	0.0782564	0.0769377	1.08114	0.0782564	59.3454	1	699	4.53961e-14
a. Predictors: (Constant), age (years)
Coefficientsa
sex	Model		Unstandardized Coefficients		Standardized Coefficients	t	Sig.	95,0% Confidence Interval for B
			B	Std. Error	Beta			Lower Bound	Upper Bound
male	1	(Constant)	1.72688	0.0952466		18.1306	2.36736e-52	1.53956	1.9142
		age (years)	0.0164817	0.00184738	0.429445	8.92167	2.55875e-17	0.0128484	0.020115
female	1	(Constant)	1.45194	0.110525		13.1368	2.17331e-35	1.23494	1.66894
		age (years)	0.0170787	0.00221698	0.279743	7.70359	4.53961e-14	0.012726	0.0214314
a. Dependent Variable: QIgG CSF / serum
Regression Analysis
total: age ~ QIgACSFSerum
Correlations
Confidence Intervals
	Pearson Correlation	Sig. (2-tailed)	95% Confidence Intervals (2-tailed)a
			Lower	Upper
age (years) - QIgA CSF / serum	0.336122	1.53489e-29	0.28174	0.388351
a. Estimation is based on Fisher's r-to-z transformation.
Regression
Model Summary
Model	R	R Square	Adjusted R Square	Std. Error of the Estimate	Change Statistics
					R Square Change	F Change	df1	df2	Sig. F Change
1	0,34a	0.112978	0.112143	0.405089	0.112978	135.392	1	1063	1.53489e-29
a. Predictors: (Constant), age (years)
Coefficientsa
Model		Unstandardized Coefficients		Standardized Coefficients	t	Sig.	95,0% Confidence Interval for B
		B	Std. Error	Beta			Lower Bound	Upper Bound
1	(Constant)	0.810858	0.0335712		24.1534	4.25705e-103	0.744985	0.876731
	age (years)	0.00772825	0.000664179	0.336122	11.6358	1.53489e-29	0.006425	0.0090315
a. Dependent Variable: QIgA CSF / serum
regression analysis
per sex: age~ QIgACSFSerum
Correlations
Confidence Intervals
sex		Pearson Correlation	Sig. (2-tailed)	95% Confidence Intervals (2-tailed)a
				Lower	Upper
male	age (years) - QIgA CSF / serum	0.349824	9.6066e-12	0.255436	0.437607
female	age (years) - QIgA CSF / serum	0.325655	6.27471e-19	0.258118	0.390025
a. Estimation is based on Fisher's r-to-z transformation.
Regression
Model Summary
sex	Model	R	R Square	Adjusted R Square	Std. Error of the Estimate	Change Statistics
						R Square Change	F Change	df1	df2	Sig. F Change
male	1	0,35a	0.122377	0.119912	0.387895	0.122377	49.6412	1	356	9.6066e-12
female	1	0,33a	0.106051	0.104783	0.406389	0.106051	83.6358	1	705	6.27471e-19
a. Predictors: (Constant), age (years)
Coefficientsa
sex	Model		Unstandardized Coefficients		Standardized Coefficients	t	Sig.	95,0% Confidence Interval for B
			B	Std. Error	Beta			Lower Bound	Upper Bound
male	1	(Constant)	0.909173	0.0556424		16.3396	3.54676e-45	0.799744	1.0186
		age (years)	0.00756865	0.00107423	0.349824	7.04565	9.6066e-12	0.00545602	0.00968129
female	1	(Constant)	0.772159	0.0413213		18.6867	1.32998e-63	0.691031	0.853286
		age (years)	0.00757311	0.000828091	0.325655	9.14526	6.27471e-19	0.00594729	0.00919893
a. Dependent Variable: QIgA CSF / serum
Regression Analysis
total: age ~ QIgMCSFSerum
Correlations
Confidence Intervals
	Pearson Correlation	Sig. (2-tailed)	95% Confidence Intervals (2-tailed)a
			Lower	Upper
age (years) - QIgM (CSF/Serum)	0.296622	1.11577e-21	0.238907	0.352249
a. Estimation is based on Fisher's r-to-z transformation.
Regression
Model Summary
Model	R	R Square	Adjusted R Square	Std. Error of the Estimate	Change Statistics
					R Square Change	F Change	df1	df2	Sig. F Change
1	0,30a	0.0879847	0.0870672	0.216694	0.0879847	95.894	1	994	1.11577e-21
a. Predictors: (Constant), age (years)
Coefficientsa
Model		Unstandardized Coefficients		Standardized Coefficients	t	Sig.	95,0% Confidence Interval for B
		B	Std. Error	Beta			Lower Bound	Upper Bound
1	(Constant)	0.198329	0.0186577		10.6299	4.52562e-25	0.161716	0.234942
	age (years)	0.00361239	0.000368892	0.296622	9.79255	1.11577e-21	0.0028885	0.00433629
a. Dependent Variable: QIgM (CSF/Serum)
Regression Analysis
per sex: age ~ QIgMCSFSerum
Correlations
Confidence Intervals
sex		Pearson Correlation	Sig. (2-tailed)	95% Confidence Intervals (2-tailed)a
				Lower	Upper
male	age (years) - QIgM (CSF/Serum)	0.27583	3.56588e-07	0.173019	0.372695
female	age (years) - QIgM (CSF/Serum)	0.301103	2.006e-15	0.230401	0.368642
a. Estimation is based on Fisher's r-to-z transformation.
Regression
Model Summary
sex	Model	R	R Square	Adjusted R Square	Std. Error of the Estimate	Change Statistics
						R Square Change	F Change	df1	df2	Sig. F Change
male	1	0,28a	0.0760822	0.0732654	0.240935	0.0760822	27.0099	1	328	3.56588e-07
female	1	0,30a	0.0906629	0.0892935	0.198328	0.0906629	66.2023	1	664	2.006e-15
a. Predictors: (Constant), age (years)
Coefficientsa
sex	Model		Unstandardized Coefficients		Standardized Coefficients	t	Sig.	95,0% Confidence Interval for B
			B	Std. Error	Beta			Lower Bound	Upper Bound
male	1	(Constant)	0.253259	0.0363937		6.95889	1.87202e-11	0.181665	0.324854
		age (years)	0.0036192	0.000696388	0.27583	5.19711	3.56588e-07	0.00224925	0.00498915
female	1	(Constant)	0.180333	0.0208344		8.65558	3.69594e-17	0.139424	0.221243
		age (years)	0.00340929	0.000419013	0.301103	8.13648	2.006e-15	0.00258654	0.00423204
a. Dependent Variable: QIgM (CSF/Serum)
regression analysis
total: age ~ measles IgGAI
Correlations
Confidence Intervals
	Pearson Correlation	Sig. (2-tailed)	95% Confidence Intervals (2-tailed)a
			Lower	Upper
age (years) - measles (IgG antibody index)	0.122416	0.00047596	0.0540288	0.18966
a. Estimation is based on Fisher's r-to-z transformation.
Regression
Model Summary
Model	R	R Square	Adjusted R Square	Std. Error of the Estimate	Change Statistics
					R Square Change	F Change	df1	df2	Sig. F Change
1	0,12a	0.0149856	0.013768	0.178565	0.0149856	12.3078	1	809	0.00047596
a. Predictors: (Constant), age (years)
Coefficientsa
Model		Unstandardized Coefficients		Standardized Coefficients	t	Sig.	95,0% Confidence Interval for B
		B	Std. Error	Beta			Lower Bound	Upper Bound
1	(Constant)	0.936027	0.0192896		48.5251	8.89223e-242	0.898164	0.973891
	age (years)	0.00128578	0.000366503	0.122416	3.50825	0.00047596	0.000566374	0.00200519
a. Dependent Variable: measles (IgG antibody index)
regression Analysis
per sex: age ~ measles IgGAI
Correlations
Confidence Intervals
sex		Pearson Correlation	Sig. (2-tailed)	95% Confidence Intervals (2-tailed)a
				Lower	Upper
male	age (years) - measles (IgG antibody index)	0.0944143	0.114954	-0.0230624	0.209319
female	age (years) - measles (IgG antibody index)	0.140731	0.0011481	0.0563147	0.223149
a. Estimation is based on Fisher's r-to-z transformation.
Regression
Model Summary
sex	Model	R	R Square	Adjusted R Square	Std. Error of the Estimate	Change Statistics
						R Square Change	F Change	df1	df2	Sig. F Change
male	1	0,09a	0.00891407	0.00534901	0.176989	0.00891407	2.5004	1	278	0.114954
female	1	0,14a	0.0198051	0.0179522	0.179282	0.0198051	10.6886	1	529	0.0011481
a. Predictors: (Constant), age (years)
Coefficientsa
sex	Model		Unstandardized Coefficients		Standardized Coefficients	t	Sig.	95,0% Confidence Interval for B
			B	Std. Error	Beta			Lower Bound	Upper Bound
male	1	(Constant)	0.939051	0.033162		28.3171	6.72844e-84	0.87377	1.00433
		age (years)	0.000976133	0.000617311	0.0944143	1.58126	0.114954	-0.000239066	0.00219133
female	1	(Constant)	0.932674	0.0237309		39.3021	4.79418e-159	0.886055	0.979292
		age (years)	0.00149063	0.000455941	0.140731	3.26934	0.0011481	0.000594949	0.0023863
a. Dependent Variable: measles (IgG antibody index)
Regression Analysis
total: age ~ rubella IgGAI
Correlations
Confidence Intervals
	Pearson Correlation	Sig. (2-tailed)	95% Confidence Intervals (2-tailed)a
			Lower	Upper
age (years) - rubella (IgG antibody index)	-0.0132438	0.710668	-0.0830515	0.0566933
a. Estimation is based on Fisher's r-to-z transformation.
Regression
Model Summary
Model	R	R Square	Adjusted R Square	Std. Error of the Estimate	Change Statistics
					R Square Change	F Change	df1	df2	Sig. F Change
1	0,01a	0.000175397	-0.00109826	0.158465	0.000175397	0.137711	1	785	0.710668
a. Predictors: (Constant), age (years)
Coefficientsa
Model		Unstandardized Coefficients		Standardized Coefficients	t	Sig.	95,0% Confidence Interval for B
		B	Std. Error	Beta			Lower Bound	Upper Bound
1	(Constant)	0.991897	0.0170654		58.1233	1.27646e-286	0.958398	1.0254
	age (years)	-0.00012412	0.00033447	-0.0132438	-0.371094	0.710668	-0.000780681	0.000532441
a. Dependent Variable: rubella (IgG antibody index)
Regression Analysis
per sex: age ~ rubella IgGAI
Correlations
Confidence Intervals
sex		Pearson Correlation	Sig. (2-tailed)	95% Confidence Intervals (2-tailed)a
				Lower	Upper
male	age (years) - rubella (IgG antibody index)	-0.0795986	0.1906	-0.196672	0.0397129
female	age (years) - rubella (IgG antibody index)	0.0207113	0.639125	-0.0658095	0.106923
a. Estimation is based on Fisher's r-to-z transformation.
Regression
Model Summary
sex	Model	R	R Square	Adjusted R Square	Std. Error of the Estimate	Change Statistics
						R Square Change	F Change	df1	df2	Sig. F Change
male	1	0,08a	0.00633594	0.0026557	0.166946	0.00633594	1.72161	1	270	0.1906
female	1	0,02a	0.000428958	-0.00151952	0.153582	0.000428958	0.22015	1	513	0.639125
a. Predictors: (Constant), age (years)
Coefficientsa
sex	Model		Unstandardized Coefficients		Standardized Coefficients	t	Sig.	95,0% Confidence Interval for B
			B	Std. Error	Beta			Lower Bound	Upper Bound
male	1	(Constant)	1.03423	0.0313035		33.0389	7.4494e-97	0.972604	1.09586
		age (years)	-0.000782337	0.000596247	-0.0795986	-1.3121	0.1906	-0.00195622	0.000391548
female	1	(Constant)	0.971977	0.0202501		47.9987	7.40962e-192	0.932194	1.01176
		age (years)	0.000189181	0.000403197	0.0207113	0.469201	0.639125	-0.00060294	0.000981301
a. Dependent Variable: rubella (IgG antibody index)
Regression Analysis
total: age ~ varicella IgGAI
Correlations
Confidence Intervals
	Pearson Correlation	Sig. (2-tailed)	95% Confidence Intervals (2-tailed)a
			Lower	Upper
age (years) - varicella (IgG antibody index)	0.087237	0.00953986	0.0213481	0.152371
a. Estimation is based on Fisher's r-to-z transformation.
Regression
Model Summary
Model	R	R Square	Adjusted R Square	Std. Error of the Estimate	Change Statistics
					R Square Change	F Change	df1	df2	Sig. F Change
1	0,09a	0.0076103	0.00648258	0.167121	0.0076103	6.74842	1	880	0.00953986
a. Predictors: (Constant), age (years)
Coefficientsa
Model		Unstandardized Coefficients		Standardized Coefficients	t	Sig.	95,0% Confidence Interval for B
		B	Std. Error	Beta			Lower Bound	Upper Bound
1	(Constant)	0.950226	0.0164148		57.8884	2.5974e-302	0.918009	0.982442
	age (years)	0.00083707	0.000322226	0.087237	2.59777	0.00953986	0.000204649	0.00146949
a. Dependent Variable: varicella (IgG antibody index)
Regression Analysis
per sex: age ~ caricella IgGAI
Correlations
Confidence Intervals
sex		Pearson Correlation	Sig. (2-tailed)	95% Confidence Intervals (2-tailed)a
				Lower	Upper
male	age (years) - varicella (IgG antibody index)	0.0497299	0.397183	-0.0654275	0.16358
female	age (years) - varicella (IgG antibody index)	0.10575	0.0101577	0.0252449	0.184892
a. Estimation is based on Fisher's r-to-z transformation.
Regression
Model Summary
sex	Model	R	R Square	Adjusted R Square	Std. Error of the Estimate	Change Statistics
						R Square Change	F Change	df1	df2	Sig. F Change
male	1	0,05a	0.00247306	-0.000966689	0.179362	0.00247306	0.718965	1	290	0.397183
female	1	0,11a	0.011183	0.00950134	0.160953	0.011183	6.64997	1	588	0.0101577
a. Predictors: (Constant), age (years)
Coefficientsa
sex	Model		Unstandardized Coefficients		Standardized Coefficients	t	Sig.	95,0% Confidence Interval for B
			B	Std. Error	Beta			Lower Bound	Upper Bound
male	1	(Constant)	0.968975	0.0322084		30.0845	3.59342e-91	0.905583	1.03237
		age (years)	0.000518515	0.000611515	0.0497299	0.847918	0.397183	-0.000685056	0.00172209
female	1	(Constant)	0.942341	0.0189236		49.7971	4.31266e-213	0.905175	0.979507
		age (years)	0.000974728	0.000377984	0.10575	2.57875	0.0101577	0.000232365	0.00171709
a. Dependent Variable: varicella (IgG antibody index)
Regression Analysis
total: age ~ Herpes zoster IgGAI
Correlations
Confidence Intervals
	Pearson Correlation	Sig. (2-tailed)	95% Confidence Intervals (2-tailed)a
			Lower	Upper
age (years) - herpes virus (IgG antibody index)	-0.0396962	0.324122	-0.118132	0.039232
a. Estimation is based on Fisher's r-to-z transformation.
Regression
Model Summary
Model	R	R Square	Adjusted R Square	Std. Error of the Estimate	Change Statistics
					R Square Change	F Change	df1	df2	Sig. F Change
1	0,04a	0.00157579	-4.24044e-05	0.199878	0.00157579	0.973795	1	617	0.324122
a. Predictors: (Constant), age (years)
Coefficientsa
Model		Unstandardized Coefficients		Standardized Coefficients	t	Sig.	95,0% Confidence Interval for B
		B	Std. Error	Beta			Lower Bound	Upper Bound
1	(Constant)	1.04754	0.0249192		42.0376	2.92633e-183	0.998606	1.09648
	age (years)	-0.000464724	0.000470936	-0.0396962	-0.986811	0.324122	-0.00138956	0.000460107
a. Dependent Variable: herpes virus (IgG antibody index)
Regression Analyses
per sex: age ~ Herpes zoster IgGAI
Correlations
Confidence Intervals
sex		Pearson Correlation	Sig. (2-tailed)	95% Confidence Intervals (2-tailed)a
				Lower	Upper
male	age (years) - herpes virus (IgG antibody index)	-0.0762446	0.278419	-0.211402	0.0617736
female	age (years) - herpes virus (IgG antibody index)	-0.0221029	0.653455	-0.118113	0.0743167
a. Estimation is based on Fisher's r-to-z transformation.
Regression
Model Summary
sex	Model	R	R Square	Adjusted R Square	Std. Error of the Estimate	Change Statistics
						R Square Change	F Change	df1	df2	Sig. F Change
male	1	0,08a	0.00581323	0.000891516	0.20819	0.00581323	1.18114	1	202	0.278419
female	1	0,02a	0.000488539	-0.00193159	0.196053	0.000488539	0.201865	1	413	0.653455
a. Predictors: (Constant), age (years)
Coefficientsa
sex	Model		Unstandardized Coefficients		Standardized Coefficients	t	Sig.	95,0% Confidence Interval for B
			B	Std. Error	Beta			Lower Bound	Upper Bound
male	1	(Constant)	1.07514	0.0485143		22.1613	5.51012e-56	0.979483	1.1708
		age (years)	-0.000964195	0.000887185	-0.0762446	-1.0868	0.278419	-0.00271353	0.000785137
female	1	(Constant)	1.03626	0.0289905		35.7448	1.7883e-128	0.979275	1.09325
		age (years)	-0.000250378	0.00055727	-0.0221029	-0.449294	0.653455	-0.00134582	0.000845062
a. Dependent Variable: herpes virus (IgG antibody index)
IBM SPSS Statistics
The analyses were performed using the statistical software IBM SPSS Statistics (for Macintosh) v29.0.2.
p-Werte: colors
The colored markings indicate the range in which the respective p-value lies.
Conventionally, test results with a p-value of p ≤ 0.05 are considered statistically significant.
Such p-values are highlighted in green in the results. All p-values that exceed the conventional significance level of 0.05 are marked in red.
0
